# Supplementary material for: A fermented milk drink containing Lactobacillus casei strain Shirota modulates the esophageal microbiome composition in Barrett’s esophagus
Source: iScience. 2026 Jul 22;29(8):116910. doi: 10.1016/j.isci.2026.116910 (PMC13426229; doi:10.1016/j.isci.2026.116910)
Supplement: Table S1. Overview analysis performed on each case and sample [file mmc2.xlsx]

## Sheet: Table S1
Supplemental Table S1. Overview analysis performed on each case and sample
FFPE= Formalin Fixed Paraffin Embedded; MCPE= Methacarn Fixed Paraffin Embedded, GH= Guanidine Hydrochloride stabilized. Patient samples displayed in red font are excluded per exclusion criteria as described in Material and methods.
Case	Group	Inclusion	Hospital	Clinical Location	LcS	Clinical histology (FFPE)	Study histology (MCPE)	FISH (MCPE)	16s seq (frozen)	ddPCR (GH)
1	A	Yes	Radboudumc	NSE	pre_LcS	Yes	No	No	Yes	No
2	A	Yes	Radboudumc	NSE	pre_LcS	Yes	No	No	Yes	Yes
3	A	Yes	Radboudumc	NSE	pre_LcS	Yes	No	No	Yes	Yes
4	A	Yes	Radboudumc	NSE	pre_LcS	Yes	No	No	Yes	Yes
5	A	Yes	Radboudumc	NSE	pre_LcS	Yes	Yes	Yes	Yes	Yes
6	A	Yes	Radboudumc	NSE	pre_LcS	Yes	Yes	Yes	Yes	Yes
7	A	Yes	Radboudumc	NSE	pre_LcS	Yes	Yes	Yes	Yes	Yes
8	A	Yes	Radboudumc	NSE	pre_LcS	Yes	Yes	Yes	Yes	Yes
9	A	Yes	Radboudumc	NSE	pre_LcS	Yes	Yes	Yes	Yes	No
10	A	No	Radboudumc	NSE	pre_LcS	Yes	No	No	No	No
11	A	Yes	Radboudumc	NSE	pre_LcS	Yes	Yes	Yes	Yes	Yes
12	A	yes	Radboudumc	NSE	pre-LcS	Yes	Yes	Yes	No	No
13	A	Yes	Radboudumc	NSE	pre_LcS	Yes	Yes	Yes	Yes	Yes
14	A	Yes	Radboudumc	NSE	pre_LcS	Yes	Yes	Yes	Yes	Yes
15	A	Yes	Radboudumc	NSE	pre_LcS	Yes	Yes	Yes	Yes	Yes
16	A	Yes	Radboudumc	NSE	pre_LcS	Yes	Yes	Yes	Yes	Yes
17	A	Yes	Radboudumc	NSE	pre_LcS	Yes	Yes	Yes	Yes	Yes
18	A	Yes	Radboudumc	NSE	pre_LcS	Yes	No	No	Yes	Yes
19	A	Yes	Radboudumc	NSE	pre_LcS	Yes	Yes	Yes	Yes	Yes
21	A	Yes	Bernhoven	NSE	pre_LcS	Yes	Yes	Yes	Yes	Yes
22	A	Yes	Bernhoven	NSE	pre_LcS	Yes	Yes	Yes	Yes	Yes
23	A	Yes	Bernhoven	NSE	pre_LcS	Yes	Yes	Yes	No	Yes
24	A	No	Bernhoven	NSE	pre_LcS	Yes	No	No	No	No
25	A	Yes	Bernhoven	NSE	pre_LcS	Yes	Yes	Yes	Yes	Yes
26	A	Yes	Radboudumc	NSE	pre_LcS	Yes	Yes	Yes	Yes	Yes
1	B	Yes	Radboudumc	NSE	post_LcS	No	No	No	Yes	No
2	B	Yes	Radboudumc	NSE	post_LcS	No	No	No	Yes	Yes
3	B	Yes	Radboudumc	NSE	post_LcS	No	No	No	Yes	Yes
4	B	Yes	Radboudumc	NSE	post_LcS	No	No	No	Yes	Yes
5	B	Yes	Radboudumc	NSE	post_LcS	No	Yes	Yes	Yes	Yes
6	B	Yes	Radboudumc	NSE	post_LcS	No	Yes	Yes	Yes	Yes
7	B	Yes	Radboudumc	NSE	post_LcS	No	Yes	Yes	Yes	Yes
8	B	Yes	Radboudumc	NSE	post_LcS	No	Yes	Yes	Yes	Yes
9	B	Yes	Radboudumc	NSE	post_LcS	No	Yes	Yes	No	No
10	B	No	Radboudumc	NSE	post_LcS	No	No	No	No	No
11	B	Yes	Radboudumc	NSE	post_LcS	No	Yes	Yes	Yes	Yes
12	B	Yes	Radboudumc	NSE	post_LcS	No	Yes	Yes	Yes	No
13	B	Yes	Radboudumc	NSE	post_LcS	No	Yes	Yes	Yes	Yes
14	B	Yes	Radboudumc	NSE	post_LcS	No	Yes	Yes	No	Yes
15	B	Yes	Radboudumc	NSE	post_LcS	No	Yes	No	Yes	Yes
16	B	Yes	Radboudumc	NSE	post_LcS	No	Yes	Yes	No	Yes
17	B	Yes	Radboudumc	NSE	post_LcS	No	No	No	Yes	Yes
18	B	Yes	Radboudumc	NSE	post_LcS	No	Yes	Yes	Yes	Yes
19	B	Yes	Radboudumc	NSE	post_LcS	No	Yes	Yes	Yes	Yes
21	B	Yes	Bernhoven	NSE	post_LcS	No	Yes	Yes	Yes	Yes
22	B	Yes	Bernhoven	NSE	post_LcS	No	Yes	Yes	Yes	Yes
23	B	Yes	Bernhoven	NSE	post_LcS	No	Yes	Yes	Yes	Yes
24	B	No	Bernhoven	NSE	post_LcS	No	No	No	No	No
25	B	Yes	Bernhoven	NSE	post_LcS	No	Yes	Yes	Yes	Yes
26	B	Yes	Radboudumc	NSE	post_LcS	No	Yes	Yes	Yes	Yes
1	C	Yes	Radboudumc	MCE	pre_LcS	Yes	No	No	Yes	No
2	C	Yes	Radboudumc	MCE	pre_LcS	Yes	No	No	Yes	Yes
3	C	Yes	Radboudumc	MCE	pre_LcS	Yes	No	No	Yes	Yes
4	C	Yes	Radboudumc	MCE	pre_LcS	Yes	No	No	Yes	Yes
5	C	Yes	Radboudumc	MCE	pre_LcS	Yes	Yes	Yes	Yes	Yes
6	C	Yes	Radboudumc	MCE	pre_LcS	Yes	Yes	Yes	Yes	Yes
7	C	Yes	Radboudumc	MCE	pre_LcS	Yes	Yes	Yes	Yes	Yes
8	C	Yes	Radboudumc	MCE	pre_LcS	Yes	Yes	Yes	Yes	Yes
9	C	Yes	Radboudumc	MCE	pre_LcS	Yes	Yes	Yes	Yes	No
10	C	No	Radboudumc	MCE	pre_LcS	Yes	No	No	No	No
11	C	Yes	Radboudumc	MCE	pre_LcS	Yes	Yes	Yes	Yes	Yes
12	C	Yes	Radboudumc	MCE	pre_LcS	Yes	Yes	Yes	Yes	No
13	C	Yes	Radboudumc	MCE	pre_LcS	Yes	Yes	Yes	Yes	Yes
14	C	Yes	Radboudumc	MCE	pre_LcS	Yes	Yes	Yes	Yes	Yes
15	C	Yes	Radboudumc	MCE	pre_LcS	Yes	Yes	Yes	Yes	Yes
16	C	Yes	Radboudumc	MCE	pre_LcS	Yes	Yes	Yes	Yes	Yes
17	C	Yes	Radboudumc	MCE	pre_LcS	Yes	Yes	Yes	Yes	Yes
18	C	Yes	Radboudumc	MCE	pre_LcS	Yes	Yes	Yes	Yes	Yes
19	C	Yes	Radboudumc	MCE	pre_LcS	Yes	Yes	Yes	Yes	Yes
21	C	Yes	Bernhoven	MCE	pre_LcS	Yes	Yes	Yes	Yes	Yes
22	C	Yes	Bernhoven	MCE	pre_LcS	Yes	Yes	Yes	Yes	Yes
23	C	Yes	Bernhoven	MCE	pre_LcS	Yes	Yes	Yes	Yes	Yes
24	C	No	Bernhoven	MCE	pre_LcS	Yes	No	No	No	No
25	C	Yes	Bernhoven	MCE	pre_LcS	Yes	Yes	Yes	Yes	Yes
26	C	Yes	Radboudumc	MCE	pre_LcS	Yes	Yes	Yes	Yes	Yes
1	D	Yes	Radboudumc	MCE	post_LcS	No	No	No	Yes	No
2	D	Yes	Radboudumc	MCE	post_LcS	No	No	No	Yes	Yes
3	D	Yes	Radboudumc	MCE	post_LcS	No	No	No	Yes	Yes
4	D	Yes	Radboudumc	MCE	post_LcS	No	No	No	Yes	Yes
5	D	Yes	Radboudumc	MCE	post_LcS	No	Yes	Yes	Yes	Yes
6	D	Yes	Radboudumc	MCE	post_LcS	No	Yes	Yes	Yes	Yes
7	D	Yes	Radboudumc	MCE	post_LcS	No	Yes	Yes	Yes	Yes
8	D	Yes	Radboudumc	MCE	post_LcS	No	Yes	Yes	Yes	Yes
9	D	Yes	Radboudumc	MCE	post_LcS	No	Yes	Yes	Yes	No
10	D	No	Radboudumc	MCE	post_LcS	No	No	Yes	No	No
11	D	Yes	Radboudumc	MCE	post_LcS	No	Yes	Yes	Yes	Yes
12	D	Yes	Radboudumc	MCE	post_LcS	No	Yes	Yes	Yes	No
13	D	Yes	Radboudumc	MCE	post_LcS	No	Yes	Yes	Yes	Yes
14	D	Yes	Radboudumc	MCE	post_LcS	No	Yes	Yes	Yes	Yes
15	D	Yes	Radboudumc	MCE	post_LcS	No	No	Yes	Yes	Yes
16	D	Yes	Radboudumc	MCE	post_LcS	No	Yes	Yes	Yes	Yes
17	D	Yes	Radboudumc	MCE	post_LcS	No	No	No	Yes	Yes
18	D	Yes	Radboudumc	MCE	post_LcS	No	Yes	Yes	Yes	Yes
19	D	Yes	Radboudumc	MCE	post_LcS	No	No	No	Yes	Yes
21	D	Yes	Bernhoven	MCE	post_LcS	No	Yes	Yes	Yes	Yes
22	D	Yes	Bernhoven	MCE	post_LcS	No	Yes	Yes	Yes	Yes
23	D	Yes	Bernhoven	MCE	post_LcS	No	Yes	Yes	Yes	Yes
24	D	No	Bernhoven	MCE	post_LcS	No	No	Yes	No	No
25	D	Yes	Bernhoven	MCE	post_LcS	No	Yes	Yes	Yes	Yes
26	D	Yes	Radboudumc	MCE	post_LcS	No	Yes	Yes	Yes	Yes
