# Supplementary material for: A fermented milk drink containing Lactobacillus casei strain Shirota modulates the esophageal microbiome composition in Barrett’s esophagus
Source: iScience. 2026 Jul 22;29(8):116910. doi: 10.1016/j.isci.2026.116910 (PMC13426229; doi:10.1016/j.isci.2026.116910)
Supplement: Table S6. Processed relative abundance table [file mmc3.xlsx]

## Sheet: IN_groups
Taxonomy	A2	B2	A3	B3	A4	B4	A5	B5	A6	B6	A7	B7	A8	B8	A11	B11	A13	B13	A15	B15	A17	B17	A18	B18	A19	B19	A21	B21	A22	B22	A25	B25	A26	B26	C2	D2	C3	D3	C4	D4	C5	D5	C6	D6	C7	D7	C8	D8	C11
Prevotella_melaninogenica	0.00231788	0.0053532	0.00338024	0.00544978	0.0120585	0.10505	0.000827815	0.00335265	0.00189018	0.0140866	0.000593267	0.00620861	0.000593267	0.00372517	0.000289735	0.00909216	6.89845e-05	0.000717439	0.000151766	0.00137969	0.000689845	0.00551876	0.00100717	0.000662252	0.00131071	0.00322848	0.0104857	0.00194536	0.00774007	0.0179774	0.0093819	0.0334437	0.00169702	0.00379415	0.0053394	0.0397765	0.0281595	0.0256071	0.0138521	0.16537	0.00190397	0.0309189	0.00100717	0.00500828	0.0031319	0.0509658	0.00500828	0.0125828	0.000441501
Staphylococcus_succinus_subsp._succinus	0.0385348	0.106291	0.0438604	0.0691777	0.0297047	0.0475028	0.0405491	0.0940949	0.0467715	0.0811534	0.0401628	0.0979029	0.0446192	0.106305	0.0478477	0.140384	0.0275248	0.0732202	0.046537	0.0678256	0.0486341	0.0661838	0.048303	0.0610237	0.0473372	0.0393626	0.0540287	0.0470475	0.0279111	0.0270833	0.0518764	0.0306153	0.0619619	0.0246137	0.00954746	0.00507726	0.00822296	0.00642936	0.010803	0.00477373	0.0093957	0.00601545	0.0111341	0.00594647	0.00556015	0.00229029	0.00484272	0.00193157	0.00702263
Sphingobacterium_daejeonense	0	0	0	0	0	0	0	0	0	0	1.37969e-05	0	0	0	0	0	0	0	0	0	0	0	0	0	0	0	0	0	0	0	0	1.37969e-05	0	0	2.75938e-05	0.00162804	0	0	1.37969e-05	0.00255243	1.37969e-05	0.00189018	0.00110375	0.00115894	0.00102097	0.00126932	0.00108996	0.0528284	0.000883002
uncultured_alpha_proteobacterium	0.0529939	0.0310568	0.064335	0.0204194	0.0338576	0.0348372	0.0998344	0.0350717	0.0554084	0.0354167	0.0540011	0.0305877	0.0523593	0.0288493	0.0894868	0.0303394	0.049931	0.0289045	0.0559879	0.0340646	0.0333471	0.0365618	0.0419012	0.043681	0.0303946	0.0371965	0.0251104	0.0435017	0.0119343	0.0218405	0.0289459	0.0228615	0.025883	0.018612	0.0147213	0.00542219	0.0100166	0.00696744	0.0140591	0.00586369	0.0158802	0.00833333	0.0143212	0.0101407	0.0119067	0.00985099	0.0113962	0.00609823	0.012293
Veillonella_parvula	0.00435982	0.00496689	0.00395971	0.00765728	0.00521523	0.0107892	0.01359	0.00498068	0.00271799	0.013245	0.000883002	0.00115894	0.00240066	0.00256623	0.00707781	0.00191777	0.00093819	0.00142108	0.000951987	0.00213852	0.00154525	0.00302152	0.00362859	0.00735375	0.00925773	0.0200469	0.00949227	0.005367	0.00909216	0.0134106	0.015356	0.0267384	0.00365618	0.0179912	0.00395971	0.0151904	0.0101821	0.0392936	0.00324227	0.0193295	0.00264901	0.0136038	0.00416667	0.00910596	0.0040149	0.016101	0.00303532	0.0076021	0.00118653
Brevundimonas_vesicularis	0	0	9.65784e-05	1.37969e-05	1.37969e-05	1.37969e-05	0	5.51876e-05	4.13907e-05	0	0.000110375	8.27815e-05	0	0	0	1.37969e-05	0.000413907	0.000344923	0.000317329	8.27815e-05	6.89845e-05	8.27815e-05	6.89845e-05	8.27815e-05	1.37969e-05	0	0	1.37969e-05	0	0	0	0	2.75938e-05	0	1.37969e-05	0.00318709	2.75938e-05	8.27815e-05	6.89845e-05	0.00353201	0	0.00335265	0.00296634	0.00320088	0.0035872	0.00235927	0.0031319	0.037707	0.00197296
Moraxella_osloensis	0.000303532	0.000275938	0.000124172	0.000165563	8.27815e-05	4.13907e-05	0.000137969	0.000510486	0.000841611	9.65784e-05	9.65784e-05	6.89845e-05	6.89845e-05	0.000703642	0.000165563	9.65784e-05	2.75938e-05	0.000124172	6.89845e-05	6.89845e-05	0.000124172	8.27815e-05	6.89845e-05	4.13907e-05	8.27815e-05	4.13907e-05	0.000193157	2.75938e-05	0	5.51876e-05	0	8.27815e-05	0	4.13907e-05	0	1.37969e-05	2.75938e-05	2.75938e-05	1.37969e-05	0.00322848	0	0.0013521	0.00102097	0.00150386	0.00162804	0.000979581	0.00121413	0.00117274	0.000772627
Mesorhizobium_plurifarium	0.0209299	0.0221026	0.0228891	0.0140315	0.017729	0.0121413	0.0189708	0.0156457	0.022489	0.020516	0.0285596	0.0238825	0.0222406	0.0247517	0.0197296	0.0243929	0.021606	0.0174393	0.0263797	0.0223786	0.018074	0.0209161	0.0238687	0.031926	0.0226683	0.0233444	0.0258416	0.0380519	0.0201021	0.0143488	0.0217991	0.0143902	0.0336231	0.0129277	0.0166805	0.0040149	0.0136175	0.00460817	0.0181015	0.00471854	0.0202815	0.00612583	0.0188742	0.0148593	0.0171772	0.0126104	0.0167494	0.00825055	0.0209851
Haemophilus_parahaemolyticus	0.00103477	0.0013245	0.0212058	0.00340784	0.00075883	0.000662252	0.00117274	0.0022489	0.000896799	0.00111755	6.89845e-05	1.37969e-05	0	5.51876e-05	0	0.000689845	0.000124172	1.37969e-05	0.00285596	5.51876e-05	0.000607064	0	2.75938e-05	0.000538079	0.000413907	0.000469095	0.000689845	0.00435982	0.00455298	0.000731236	0.000703642	0.000800221	0.00017936	0.000220751	0.000344923	0.000896799	0.0062362	0.000469095	0.000538079	0.000565673	0.000220751	0.000469095	0	1.37969e-05	1.37969e-05	1.37969e-05	1.37969e-05	0.000151766	2.75938e-05
Prevotella_pallens	0.000303532	0.00108996	0.00404249	0.000717439	0.00150386	0.00193157	0.00017936	0.000496689	0.00057947	0.00245585	5.51876e-05	0.000234547	8.27815e-05	0.0013245	0	0.000124172	6.89845e-05	0.000165563	0.00017936	0.000220751	5.51876e-05	0.000386313	0.000262141	0.000220751	0.000248344	0.000441501	0.00184879	0.00115894	0.00157285	0.00303532	0.00219371	0.00746413	0.000869205	0.00172461	0.00162804	0.00407009	0.0262141	0.00518764	0.00351821	0.0110237	0.000551876	0.00433223	0.00115894	0.000814018	0.000137969	0.00540839	0.00108996	0.00320088	5.51876e-05
Brevundimonas_diminuta	2.75938e-05	4.13907e-05	0	0	2.75938e-05	0	1.37969e-05	0	0.000124172	0	0	0	0	0	0	0	0	4.13907e-05	0	0	0	0	0	0	2.75938e-05	0	0	0	0	0	0	0	0	0	0	0.000275938	0	0	0	0.00157285	0	0.000855408	0.000924393	0.000896799	0.00075883	0.000607064	0.00100717	0.00437362	0.000607064
Staphylococcus_equorum	0.0139073	0.0157423	0.0142108	0.00945088	0.00833333	0.00924393	0.0159492	0.0160872	0.0157285	0.0138383	0.0149696	0.0163079	0.013245	0.0193295	0.0238825	0.0222268	0.0104167	0.0111893	0.0189294	0.019771	0.0107478	0.0123206	0.0122379	0.0110375	0.00710541	0.00808499	0.00718819	0.00932671	0.00230408	0.00544978	0.00738135	0.00589128	0.00728477	0.00293874	0.0013521	0.000538079	0.000827815	0.000731236	0.00125552	0.000551876	0.00126932	0.000689845	0.00115894	0.000745033	0.000841611	0.000289735	0.000551876	8.27815e-05	0.00093819
uncultured_Bacteroidetes_bacterium	0.000234547	0.00120033	0.00278698	0.00259382	0.00284216	0.00264901	0.000234547	0.000510486	0.00057947	0.00227649	1.37969e-05	8.27815e-05	1.37969e-05	0.00251104	2.75938e-05	0.000110375	4.13907e-05	0.000110375	0.000317329	0.00131071	0.000137969	0.000413907	0.000275938	0.000317329	0.000634658	0.000717439	0.00318709	0.00136589	0.0084989	0.0207506	0.00211093	0.00093819	0.000469095	0.000538079	0.000896799	0.00227649	0.0133416	0.005367	0.00137969	0.00299393	0.000193157	0.000786424	0.00183499	0.00057947	8.27815e-05	0.000717439	0.0013521	0.00151766	1.37969e-05
uncultured_Chitinophaga_sp.	0.0062362	0.0134382	0.00833333	0.00466336	0.00698124	0.00918874	0.0197296	0.0205712	0.0117136	0.0119895	0.00735375	0.00841611	0.00564294	0.0174531	0.0101959	0.0139349	0.00648455	0.00605684	0.00663631	0.0164183	0.00749172	0.0133554	0.00785044	0.0161286	0.00717439	0.0075745	0.0166391	0.0112721	0.00638797	0.00921634	0.0129553	0.0156457	0.00902318	0.00680188	0.00220751	0.0013521	0.00209713	0.00124172	0.00302152	0.00144868	0.00317329	0.00238687	0.00200055	0.00153146	0.0017936	0.000662252	0.00121413	0.000924393	0.00234547
Campylobacter_jejuni	0.00596026	0.000124172	0.000303532	0.000524283	0.000745033	0.000248344	0.000317329	0.00075883	0.000482892	0.00035872	4.13907e-05	0.000344923	0.00106236	6.89845e-05	0	0.000110375	4.13907e-05	0.00035872	0.000165563	0.00256623	0.000124172	8.27815e-05	0.000137969	5.51876e-05	0.00040011	0.00124172	6.89845e-05	0.000110375	0.000924393	0.000344923	0.000496689	2.75938e-05	2.75938e-05	0.00108996	1.37969e-05	4.13907e-05	0	0	4.13907e-05	0.000151766	2.75938e-05	0	5.51876e-05	0.000883002	2.75938e-05	2.75938e-05	0	1.37969e-05	0
Escherichia_coli	0.000220751	9.65784e-05	0.000151766	0.000110375	9.65784e-05	0.000951987	0.000469095	0.000137969	8.27815e-05	0.000896799	0.00017936	0.000137969	0.000234547	0.000110375	0.000841611	9.65784e-05	2.75938e-05	1.37969e-05	0	2.75938e-05	8.27815e-05	1.37969e-05	0.000441501	8.27815e-05	8.27815e-05	0.000455298	4.13907e-05	8.27815e-05	5.51876e-05	8.27815e-05	0.000220751	1.37969e-05	5.51876e-05	9.65784e-05	8.27815e-05	2.75938e-05	5.51876e-05	1.37969e-05	5.51876e-05	0.00663631	4.13907e-05	4.13907e-05	2.75938e-05	0.000151766	0.0109409	1.37969e-05	4.13907e-05	4.13907e-05	2.75938e-05
Methylobacterium_rhodesianum	0	2.75938e-05	0	0	0	2.75938e-05	0	0	5.51876e-05	0	0.00137969	0	0	0	0	0	0.00678808	0.000496689	0.000620861	0.000620861	0.000538079	0.000869205	0.000620861	0.00173841	0	0	0	0	0	0	0	0	0	0	0	0.000193157	0	0	0	0.000965784	2.75938e-05	0.000620861	0.000965784	0.000565673	0.000482892	0.000427704	0.000538079	0.0035872	0.000469095
Acinetobacter_lwoffii	0	0	0	0	0	0	0.000110375	4.13907e-05	0	0	0	0	0	0	8.27815e-05	0	0	0	0	0	2.75938e-05	0	0	1.37969e-05	2.75938e-05	0	2.75938e-05	1.37969e-05	1.37969e-05	2.75938e-05	5.51876e-05	0.000151766	9.65784e-05	0.000262141	5.51876e-05	0.000262141	0.000289735	6.89845e-05	0.000386313	0.000441501	0.000110375	0.000427704	0.000193157	0.000344923	0.000151766	0.000262141	6.89845e-05	0.000165563	5.51876e-05
Porphyromonas_endodontalis	0	0.000717439	6.89845e-05	4.13907e-05	0.000551876	0.00075883	6.89845e-05	0.000110375	4.13907e-05	2.75938e-05	0	0	0	0.000427704	0	2.75938e-05	0	1.37969e-05	2.75938e-05	0.000248344	2.75938e-05	5.51876e-05	0	8.27815e-05	0.00017936	9.65784e-05	0.00373896	0.000372517	8.27815e-05	0.0040149	0.000151766	0.000413907	2.75938e-05	0	0.000303532	0.000538079	0.000151766	9.65784e-05	0.000855408	0.00277318	0	0.000289735	0	0	0	2.75938e-05	0.000538079	0.000248344	0
uncultured_Selenomonas_sp.	0	0	0	8.27815e-05	0.000165563	0	0	0.000386313	0	0	0	0.000110375	0	4.13907e-05	4.13907e-05	0.000344923	0	5.51876e-05	0	2.75938e-05	0.00040011	0	0	0.000193157	0.000248344	0.00017936	0.00017936	0.000151766	0.000372517	0.000331126	0.000248344	0.000124172	4.13907e-05	0.000248344	2.75938e-05	4.13907e-05	0.000151766	4.13907e-05	8.27815e-05	1.37969e-05	2.75938e-05	9.65784e-05	1.37969e-05	9.65784e-05	2.75938e-05	0.000634658	2.75938e-05	9.65784e-05	2.75938e-05
Ralstonia_pickettii	0.000289735	0.000427704	0.000248344	0.000275938	0.000137969	0.000110375	0.000193157	0.000234547	0.000386313	0.000413907	0.000317329	0.000206954	0.000372517	0.000303532	0.00017936	0.000275938	0.00035872	0.00017936	0.000137969	0.00017936	0.000124172	0.000648455	0.000331126	0.000786424	0.000344923	0.000482892	0.000538079	0.000551876	0.000248344	0.000317329	0.00057947	0.000372517	0.000303532	0.00017936	9.65784e-05	0.000124172	5.51876e-05	0.000151766	4.13907e-05	9.65784e-05	2.75938e-05	0.000731236	0.000151766	0.000137969	0.000110375	0.000262141	9.65784e-05	0.000165563	2.75938e-05
Clostridium_butyricum	0	0	0	1.37969e-05	0	0	0	0	0	0	0	0	0	0	0	0	0	0	0	0	0	0	0	0	0	0	0	0	0	0	0	0	0	6.89845e-05	0	0	0	6.89845e-05	1.37969e-05	0.0129415	0	4.13907e-05	2.75938e-05	4.13907e-05	2.75938e-05	1.37969e-05	0	1.37969e-05	0
Bifidobacterium_longum_subsp._longum	0.00146247	0.000137969	0.000110375	0.0133692	0.00017936	0.000234547	0.00017936	0.000538079	0.000206954	0.000262141	5.51876e-05	0.000110375	0.00126932	0.000137969	4.13907e-05	0.000413907	0	0.00017936	0	2.75938e-05	0.000262141	0.000110375	5.51876e-05	0.000620861	0.000827815	0.00527042	0.000607064	0.000413907	0.0013383	0.000455298	0.000620861	0.000814018	0.000248344	0.000896799	0.000220751	0.00093819	0.00040011	0.00732616	0.000206954	0.000538079	0.000275938	0.00040011	4.13907e-05	0.000110375	0.00075883	0.000662252	2.75938e-05	0.000234547	0
Clostridium_baratii	0	0	0	0	0	0	0	0	0	0	0	0	0	0	0	0	0	0	0	0	0	0	0	0	0	0	0	0	0	0	0	0	4.13907e-05	0.000151766	0	4.13907e-05	0	0	0	1.37969e-05	1.37969e-05	1.37969e-05	0	0.000137969	0.0100993	0	1.37969e-05	1.37969e-05	0
Eubacterium_sp._oral_clone_GI038	2.75938e-05	1.37969e-05	0	1.37969e-05	8.27815e-05	4.13907e-05	0	6.89845e-05	0	0	0	0	0	4.13907e-05	0	4.13907e-05	0	0	0	0	5.51876e-05	0	0	0	2.75938e-05	4.13907e-05	4.13907e-05	2.75938e-05	0.000110375	0.000137969	0	0	0	0	2.75938e-05	1.37969e-05	2.75938e-05	0	1.37969e-05	9.65784e-05	1.37969e-05	0	0	0	1.37969e-05	0	1.37969e-05	1.37969e-05	0
Corynebacterium_pseudotuberculosis	0.000137969	9.65784e-05	0.000110375	9.65784e-05	0.000248344	0.0018074	0.000137969	9.65784e-05	6.89845e-05	0.000124172	0	0	0	0	0	0	0	1.37969e-05	0	9.65784e-05	0	1.37969e-05	2.75938e-05	0	1.37969e-05	1.37969e-05	1.37969e-05	0	1.37969e-05	9.65784e-05	2.75938e-05	0.000496689	0.000137969	0.000510486	0.000469095	0.000455298	0.00017936	0.000593267	0.000800221	0.0118929	0.000193157	2.75938e-05	0	0	0	2.75938e-05	2.75938e-05	5.51876e-05	0
uncultured_methanogenic_archaeon	0.00104857	0.000538079	0.000317329	0.00125552	0.000786424	0.000620861	0.000703642	0.000745033	0.00040011	0.00259382	0.000151766	0.000524283	0.000841611	0.000248344	0.000303532	0.000717439	0.000110375	0.000248344	0.000151766	0.00035872	0.000303532	2.75938e-05	0.00035872	0.000814018	0.00139349	0.00459437	0.000993377	0.000634658	0.00128311	0.00258002	0.00171082	0.00393212	0.000855408	0.00778146	0.000910596	0.00433223	0.00298013	0.0118377	0.000786424	0.00324227	0.000634658	0.00151766	0.000634658	0.00246965	0.00110375	0.00771247	0.000496689	0.000924393	0.000289735
uncultured_Hyphomicrobiaceae_bacterium	0.00880243	0.00426325	0.00971302	0.00328366	0.00440121	0.00478753	0.00687086	0.00509106	0.00768488	0.00608444	0.00834713	0.00429084	0.00825055	0.00434603	0.00673289	0.00449779	0.00789183	0.00464956	0.00958885	0.00480132	0.0049117	0.00475993	0.00717439	0.00696744	0.00554636	0.00631898	0.00478753	0.00685706	0.00277318	0.00335265	0.00531181	0.00398731	0.00485651	0.00295254	0.00394592	0.00136589	0.00292494	0.00122792	0.00397351	0.00151766	0.00484272	0.00182119	0.00503587	0.00480132	0.004484	0.00353201	0.00365618	0.00307671	0.00513245
Sphingomonas_faeni	6.89845e-05	2.75938e-05	8.27815e-05	2.75938e-05	1.37969e-05	2.75938e-05	2.75938e-05	0.000331126	5.51876e-05	0.000193157	0.000496689	5.51876e-05	8.27815e-05	1.37969e-05	0	0.000220751	0.000965784	0.000331126	0.000289735	0.000165563	0.000717439	0.000317329	0.000372517	0.00040011	8.27815e-05	0	1.37969e-05	1.37969e-05	1.37969e-05	4.13907e-05	6.89845e-05	2.75938e-05	0	0	2.75938e-05	0.000800221	0	5.51876e-05	1.37969e-05	0.000951987	0	0.000648455	0.00120033	0.000965784	0.00107616	0.000772627	0.00107616	0.00633278	0.000717439
Arthrobacter_agilis	0	4.13907e-05	4.13907e-05	0.000220751	0.000565673	6.89845e-05	4.13907e-05	5.51876e-05	1.37969e-05	0.000137969	0.00205574	5.51876e-05	2.75938e-05	0	5.51876e-05	4.13907e-05	0.00753311	0.000965784	0.000745033	0.00292494	0.000772627	0.000510486	0.000883002	0.00291115	6.89845e-05	1.37969e-05	4.13907e-05	2.75938e-05	0	0.000317329	2.75938e-05	0.000151766	8.27815e-05	0.000137969	6.89845e-05	9.65784e-05	0	0.000413907	4.13907e-05	0.00017936	1.37969e-05	0.000441501	1.37969e-05	0.000165563	4.13907e-05	4.13907e-05	0.000110375	4.13907e-05	2.75938e-05
Pantoea_agglomerans	1.37969e-05	2.75938e-05	2.75938e-05	1.37969e-05	0	0	0	0	0	0	8.27815e-05	0	0	0	4.13907e-05	0	2.75938e-05	0	0	0	0	0	1.37969e-05	2.75938e-05	0	0	0	0	0	0	4.13907e-05	4.13907e-05	0.000137969	0.00631898	1.37969e-05	0.00441501	4.13907e-05	9.65784e-05	1.37969e-05	0.00215232	1.37969e-05	1.37969e-05	2.75938e-05	0.00438742	0.00136589	1.37969e-05	1.37969e-05	0.00347682	1.37969e-05
Campylobacter_concisus	9.65784e-05	0.00035872	0.000524283	0.000607064	0.000331126	8.27815e-05	6.89845e-05	8.27815e-05	1.37969e-05	0.000441501	2.75938e-05	8.27815e-05	0	0.000565673	5.51876e-05	0.000137969	0	9.65784e-05	0.000124172	6.89845e-05	0	5.51876e-05	0.000193157	0	0.000110375	0.000110375	0.00057947	0.00017936	0.000193157	0.000620861	0.000275938	0.00017936	5.51876e-05	0.000275938	0.00017936	0.000331126	0.00040011	0.00562914	0.000110375	0.00093819	2.75938e-05	2.75938e-05	0.000124172	2.75938e-05	1.37969e-05	0.000193157	9.65784e-05	4.13907e-05	0
Cutibacterium_acnes	0.00057947	0.000772627	0.000924393	0.00126932	0.0013383	0.000441501	0.000979581	0.00191777	0.00216611	0.00131071	0.00102097	0.000455298	0.000689845	0.000565673	0.00111755	0.00114514	0.00104857	0.000648455	0.000634658	0.00550497	0.000800221	0.000703642	0.000772627	0.00307671	0.00102097	0.000869205	0.000855408	0.000827815	0.000745033	0.00128311	0.00121413	0.000455298	0.000386313	0.000317329	0.000234547	0.000344923	0.000248344	0.000510486	0.000289735	0.000620861	0.000234547	0.000455298	0.000331126	0.000137969	4.13907e-05	0.000220751	0.000151766	0.000151766	9.65784e-05
Actinomyces_graevenitzii_F0530	0.000441501	0.000593267	0.00040011	0.00195916	0.00211093	0.00057947	0.000593267	0.00103477	0.00035872	0.00326987	0.000386313	0.00175221	0.000234547	0.000289735	0.000455298	0.00165563	0.000137969	0.000427704	6.89845e-05	0.000441501	0.000303532	8.27815e-05	0.000496689	0.000593267	0.000993377	0.000275938	0.000703642	0.000303532	0.000965784	0.00124172	0.00126932	0.00128311	0.000386313	0.00157285	0.00040011	0.0031319	0.00102097	0.0035596	0.000413907	0.00226269	0.000317329	0.00122792	0.000607064	0.00153146	0.000634658	0.00299393	0.000455298	0.00117274	0.000165563
Streptococcus_mutans	2.75938e-05	1.37969e-05	5.51876e-05	0	2.75938e-05	1.37969e-05	1.37969e-05	4.13907e-05	0	0.000827815	0.000220751	0.00139349	0.000331126	0.000413907	0.000234547	0.000455298	0	1.37969e-05	2.75938e-05	0	0	0	0.000786424	2.75938e-05	0.000124172	6.89845e-05	0	0.000206954	0	0	0.00106236	0.000814018	6.89845e-05	0.000827815	0.000124172	0.0017798	8.27815e-05	0.000317329	0.000110375	0.000717439	9.65784e-05	0.000137969	8.27815e-05	0.000482892	0.000331126	0.000206954	5.51876e-05	0.000455298	6.89845e-05
metagenome	0	0	0	0	0	0	0	0	0	0	4.13907e-05	0	0	0	0	0	1.37969e-05	0	0	0	0	0	0	4.13907e-05	1.37969e-05	0	0	0	0	1.37969e-05	0	0	0	0	0	0	0	0	0	0	0	0	0	0	0	0	0	0	0
unidentified	0	4.13907e-05	0	8.27815e-05	4.13907e-05	0.000151766	5.51876e-05	8.27815e-05	2.75938e-05	0	4.13907e-05	2.75938e-05	0	0	0	0	1.37969e-05	1.37969e-05	0	2.75938e-05	4.13907e-05	0	0	4.13907e-05	8.27815e-05	1.37969e-05	0	1.37969e-05	1.37969e-05	5.51876e-05	0	5.51876e-05	1.37969e-05	6.89845e-05	0	0	1.37969e-05	0.000262141	0.000124172	0.00057947	1.37969e-05	2.75938e-05	0	5.51876e-05	0.00304912	2.75938e-05	0	0	0
uncultured_Nitrospiraceae_bacterium	0	0	0	0	0	0	0	0	0	0	0	0	0	0	1.37969e-05	0	0	0	0	0	0	0	0	0	0	0	0	0	0	0	0	0	0	0	0	0	0	0	0	0	0	0	0	0	0	0	0	0	0
Leptotrichia_sp._oral_clone_FP036	1.37969e-05	1.37969e-05	0.000427704	0.000289735	0.000124172	1.37969e-05	5.51876e-05	1.37969e-05	1.37969e-05	4.13907e-05	0	4.13907e-05	1.37969e-05	0	1.37969e-05	2.75938e-05	0	0	0.000206954	4.13907e-05	0	0	0	2.75938e-05	4.13907e-05	1.37969e-05	0	0.000262141	0.000331126	0.000165563	1.37969e-05	0.000165563	0.000331126	0.00017936	0.000137969	0.00453918	0.00351821	0.00107616	0.000469095	0.000151766	0.000151766	1.37969e-05	5.51876e-05	0	0	0.000165563	1.37969e-05	0.000344923	1.37969e-05
metagenome	0	0	0	0	0	0	0	0	0	0	0	0	0	0	0	0	0	0	0	0	0	0	0	0	0	0	0	0	0	0	0	0	1.37969e-05	0	0	0	0	0	0	0	0	0	2.75938e-05	0	0	0	0	0	0
uncultured_soil_bacterium	0	0	0	0	0	0	0	0	0	0	0	0	0	0	0	0	0	0	0	0	0	0	0	0	0	0	0	0	0	0	0	0	0	0	0	0	0	0	0	0	0	0	0	0	0	0	0	0	0
human_gut_metagenome	0	0	0	0	0	0	0	0	0	0	0	0	0	1.37969e-05	0	0	0	0	0	0	0	0	0	0	0	0	0	0	0	0	0	1.37969e-05	0	1.37969e-05	0	0	0	0	0	0	0	0	0	0	0.00302152	0	0	0	2.75938e-05
uncultured_Corynebacterium_sp.	5.51876e-05	4.13907e-05	2.75938e-05	0	0.000151766	2.75938e-05	4.13907e-05	0.000883002	2.75938e-05	0	0.000193157	0.000413907	0.000386313	0.000234547	0.000303532	0.00383554	2.75938e-05	0	1.37969e-05	1.37969e-05	0.000620861	0	0	8.27815e-05	0.000110375	1.37969e-05	1.37969e-05	2.75938e-05	2.75938e-05	5.51876e-05	9.65784e-05	5.51876e-05	0	0.000262141	1.37969e-05	0	0	4.13907e-05	1.37969e-05	2.75938e-05	1.37969e-05	5.51876e-05	1.37969e-05	8.27815e-05	1.37969e-05	1.37969e-05	0	2.75938e-05	4.13907e-05
Anoxybacillus_flavithermus_subsp._flavithermus	1.37969e-05	0.00017936	6.89845e-05	2.75938e-05	0.000951987	0.000165563	4.13907e-05	9.65784e-05	0.000137969	1.37969e-05	4.13907e-05	0.000193157	0.000206954	0.000331126	0.000124172	0.000248344	0.000165563	0.000372517	0.000275938	0.00347682	0.000386313	0.000979581	0.000151766	4.13907e-05	0.000137969	0.000137969	0.000110375	0.000206954	8.27815e-05	0.000731236	1.37969e-05	0	0	0	0	0	0	0	0	0	0	0	0	0	0	0	0	0	0
Acinetobacter_johnsonii	0.000924393	0.000262141	0.000137969	0.00338024	6.89845e-05	9.65784e-05	0.000137969	0.000137969	5.51876e-05	0.00017936	0	8.27815e-05	0.000151766	0.000165563	0	0	1.37969e-05	1.37969e-05	1.37969e-05	0.000110375	2.75938e-05	0	2.75938e-05	0.000124172	0.000110375	0.000344923	0.000482892	0.000165563	0.000634658	6.89845e-05	6.89845e-05	9.65784e-05	2.75938e-05	0	1.37969e-05	0	1.37969e-05	1.37969e-05	2.75938e-05	5.51876e-05	6.89845e-05	0.000386313	4.13907e-05	1.37969e-05	5.51876e-05	2.75938e-05	2.75938e-05	2.75938e-05	0
metagenome	0	0	0	0	0	0	0	0	0	0	0	0	0	0	0	0	0	0	0	0	0	0	0	0	0	0	0	0	0	0	0	0	0	0	0	0	0	0	0	0	0	0	0	0	0	0	0	0	0
Mycobacterium_sp.	0	0	0	0	0	0	0	0	0	0	0	0	0	0	0	0	0	0	0	0	0	0	0	0	0	0	0	0	0	0	0	2.75938e-05	0	0	0	0	0	0	5.51876e-05	0	0	0.000124172	1.37969e-05	0	0	0	0	0	0
Bifidobacterium_breve	0	0	0	0	0	0	0	0	0	0	0	0	0	0	0	0	0	0	0	0	0	0	0	0	0	0	0	0	0	0	0	0	0	1.37969e-05	1.37969e-05	0	0	0	0	0	0	0	0	0	0.00183499	1.37969e-05	0	2.75938e-05	0
Streptococcus_pyogenes	0	4.13907e-05	0	0	0	2.75938e-05	0	0	2.75938e-05	0	0	0	0	1.37969e-05	0	0	0	0	0	0	0	0	0	0	0	1.37969e-05	0	0	0	0	0	6.89845e-05	2.75938e-05	0.000110375	0.00017936	0.00277318	8.27815e-05	8.27815e-05	5.51876e-05	6.89845e-05	8.27815e-05	0	0	0	0	0	0	8.27815e-05	0
Lactobacillus_fermentum	0.000317329	0	0	0	0	0.00100717	0	0	0	0.000165563	0.000137969	0.000496689	0.000510486	0.000593267	0.000331126	0.000413907	0	0.000137969	0	0	0	0	0.000137969	0.00017936	0.000524283	0.00093819	0.000303532	0.000137969	0.000137969	0.000151766	0.000289735	0	1.37969e-05	0.000303532	0	0	0	0	0	1.37969e-05	0	0	1.37969e-05	0.000137969	0.000234547	0.000786424	1.37969e-05	0	0
uncultured_candidate_division_SPAM_bacterium	0	0	0	0	0	0	0	0	0	0	0	0	0	0	0	0	0	0	0	0	0	0	0	0	0	0	0	0	0	0	0	0	0	0	0	0	0	0	0	0	0	0	0	0	0	0	0	0	0
Oribacterium_asaccharolyticum_ACB7	0.000372517	0.000455298	0.000510486	0.000662252	0.000510486	0.000510486	0.000317329	0.00017936	0.000331126	0.0018074	4.13907e-05	8.27815e-05	0.000137969	0.000206954	4.13907e-05	8.27815e-05	2.75938e-05	9.65784e-05	0.000137969	0.000248344	1.37969e-05	0.000344923	0.000951987	0.000275938	0.000303532	0.000386313	0.000565673	0.000676049	0.000510486	0.000551876	0.000841611	0.000496689	0.000275938	0.000538079	0.000441501	0.00120033	0.000910596	0.00146247	0.000482892	0.00171082	0.000303532	0.000827815	0.000234547	0.000262141	0.00017936	0.000386313	0.000206954	0.000331126	8.27815e-05
Actinomyces_sp._ph3	0.000151766	0.000262141	9.65784e-05	0.000896799	0.000814018	0.000344923	0.00017936	0.000193157	0.000206954	0.00102097	0.00017936	0.000262141	2.75938e-05	1.37969e-05	8.27815e-05	0.000124172	1.37969e-05	0.000110375	2.75938e-05	0.000110375	2.75938e-05	0.000289735	0.000165563	4.13907e-05	0.000262141	0.000151766	0.000275938	5.51876e-05	0.000482892	0.000455298	0.000275938	0.000344923	0.000206954	0.000317329	0.000344923	0.00193157	0.000620861	0.00255243	0.000124172	0.00140728	6.89845e-05	0.000220751	0.000137969	0.000372517	0.000455298	0.000786424	0.000248344	0.000275938	0
Methylobacterium_aquaticum	0	0	4.13907e-05	0	1.37969e-05	0	0	0	0	2.75938e-05	0.000565673	0	0	0	0	0	0.00249724	0.000248344	0.000344923	0.000331126	0.000165563	0.000165563	0.000248344	0.00057947	2.75938e-05	0	0	5.51876e-05	0	0	0	0	0	0	0	0	0	2.75938e-05	1.37969e-05	0	0	0	0	0	0	0	0	2.75938e-05	0
Thermus_scotoductus	0	0	0	0	0.000151766	0	0	0	0	0	0	0	0	0	8.27815e-05	0	2.75938e-05	4.13907e-05	2.75938e-05	0.00244205	2.75938e-05	1.37969e-05	1.37969e-05	0	0	1.37969e-05	0	0	0	0.000124172	0	0	0	0	0	0	0	0	0	0	0	0	0	0	0	0	0	0	0
uncultured_gamma_proteobacterium	0	0	0	0	0	0	0	0	0	0	0	0	0	0	0	0	0	0	0	0	0	0	0	0	0	0	0	0	2.75938e-05	0	0	0	0	0	0	0	0	0	0	0	0	0	0	0	0	0	0	1.37969e-05	0
Lactobacillus_salivarius	0	0	0	0	0	0	0	0	0	0.000303532	4.13907e-05	5.51876e-05	0.000110375	4.13907e-05	6.89845e-05	0.000110375	0	0	0	0	0	0	0.000289735	0	0	0	0	0	0	0	0.000275938	5.51876e-05	0	0.000165563	0	0	0	0.000607064	0	0	0	0.000262141	8.27815e-05	0.000331126	9.65784e-05	0.000206954	0.000234547	0.00017936	5.51876e-05
Prevotella_sp._oral_clone_DO014	0	4.13907e-05	0	2.75938e-05	6.89845e-05	0.000165563	0	1.37969e-05	0	0	0	2.75938e-05	1.37969e-05	1.37969e-05	0	9.65784e-05	0	0	0	1.37969e-05	0	0.000248344	2.75938e-05	0	4.13907e-05	0.000137969	5.51876e-05	2.75938e-05	6.89845e-05	0.000165563	1.37969e-05	0.000469095	0.000234547	0.000151766	0.000193157	0.000896799	0.000607064	0.00209713	8.27815e-05	0.00150386	9.65784e-05	4.13907e-05	1.37969e-05	0	2.75938e-05	0.000137969	0	1.37969e-05	0
uncultured_Rubrobacterales_bacterium	0	0	0	0	0	0	0	0	0	0	0	0	0	0	0	0	0	0	0	0	0	0	0	0	0	0	0	0	0	0	0	0	0	0	0	0	0	0	0	0	0	0	0	0	0	0	0	0	0
Campylobacter_rectus	0.000206954	2.75938e-05	1.37969e-05	2.75938e-05	0.00195916	9.65784e-05	8.27815e-05	1.37969e-05	0	4.13907e-05	0	1.37969e-05	1.37969e-05	2.75938e-05	0	0	0	0	0	0.000151766	0	0	0	0	1.37969e-05	2.75938e-05	0.000110375	6.89845e-05	1.37969e-05	0.000220751	5.51876e-05	0	0	4.13907e-05	2.75938e-05	1.37969e-05	2.75938e-05	0	0	1.37969e-05	0	0	0	0	0	0	4.13907e-05	1.37969e-05	0
uncultured_Rubrobacteria_bacterium	0	0	0	0	0	0	0	0	0	0	0	0	0	0	0	0	0	0	0	0	0	0	0	0	0	0	0	0	0	0	0	0	0	0	0	0	0	0	0	0	0	0	0	0	0	0	0	0	0
Bifidobacterium_longum_subsp._longum	0.000137969	0	0	0.000193157	8.27815e-05	1.37969e-05	5.51876e-05	6.89845e-05	0.000124172	9.65784e-05	1.37969e-05	5.51876e-05	0.000137969	0	6.89845e-05	5.51876e-05	0	5.51876e-05	1.37969e-05	8.27815e-05	0.000110375	0.000441501	2.75938e-05	0.000331126	0.000193157	0.000993377	0.000248344	0.000248344	0.000551876	0.00035872	0.000289735	0.000372517	0.000455298	0.00115894	0.000124172	0.000165563	0.000151766	0.000289735	5.51876e-05	0.000124172	8.27815e-05	4.13907e-05	6.89845e-05	0.000262141	5.51876e-05	0.000151766	2.75938e-05	0	0
uncultured_Prosthecobacter_sp.	0	0	0	0	0	0	0	0	0	0	1.37969e-05	0	0	0	0	0	0	0	0	0	0	0	0	0	0	0	0	0	0	0	0	0	0	0	0	0	0	0	0	0	0	0	0	0	0	0	0	0	0
metagenome	0	0	0	0	0	0	0	0	0	0	0	0	0	0	0	0	0	0	0	0	0	0	0	0	0	0	0	0	0	0	0	0	0	0	0	0	0	0	0	0	0	0	0	0	0	0	0	0	0
uncultured_Holophaga_sp.	0	0	0	0	0	0	0	0	0	0	0	0	0	0	0	0	0	0	0	0	0	0	0	0	0	0	0	0	0	0	0	0	0	0	0	0	0	0	0	0	0	0	0	0	0	0	0	0	0
uncultured_Acidobacteriaceae_bacterium	0	0	0	0	0	0	0	0	0	0	0	0	0	0	0	0	0	0	0	4.13907e-05	0	0	0	0	0	0	0	0	1.37969e-05	1.37969e-05	0	0	0	0	0	0	0	0	0	0	0	0	0	0	0	0	0	0	0
unidentified	0	6.89845e-05	0	2.75938e-05	0.000151766	1.37969e-05	0	1.37969e-05	0.000193157	0.000317329	0	0	0	8.27815e-05	0	4.13907e-05	0	0	0	9.65784e-05	1.37969e-05	0.000289735	4.13907e-05	5.51876e-05	6.89845e-05	5.51876e-05	0.000469095	2.75938e-05	0.000248344	0.0013521	0.00114514	5.51876e-05	0	0	2.75938e-05	5.51876e-05	0.000151766	6.89845e-05	0.000165563	9.65784e-05	5.51876e-05	8.27815e-05	0	0	0	9.65784e-05	0.000124172	4.13907e-05	0
uncultured_beta_proteobacterium	0	0	0	0	0	0	0	0	0	0	2.75938e-05	0	1.37969e-05	0	0	0	0	0	1.37969e-05	0	0	0	0	0	0	0	0	0	0	0	0	0	0	0	0	0	0	0	0	0	0	0	0	0	0	0	0	0	0
Prevotella_nigrescens	2.75938e-05	2.75938e-05	0	5.51876e-05	8.27815e-05	0.000110375	0	4.13907e-05	1.37969e-05	0.000110375	0	2.75938e-05	0	2.75938e-05	5.51876e-05	0	0	0.000206954	2.75938e-05	0.000262141	0	0	6.89845e-05	4.13907e-05	2.75938e-05	0	1.37969e-05	0	0.000124172	0.000317329	8.27815e-05	0.000413907	2.75938e-05	6.89845e-05	0.000165563	0.000248344	8.27815e-05	4.13907e-05	0.000165563	0.00165563	0	4.13907e-05	0	1.37969e-05	0	4.13907e-05	0.000620861	1.37969e-05	0
Porphyromonas_gingivalis_TDC60	2.75938e-05	4.13907e-05	1.37969e-05	0	0.000289735	0.000124172	4.13907e-05	0	0	0	0	0	0	0	0	0	0	0	2.75938e-05	1.37969e-05	0	0	0	0	1.37969e-05	2.75938e-05	8.27815e-05	0.000193157	2.75938e-05	0.000262141	2.75938e-05	8.27815e-05	1.37969e-05	1.37969e-05	4.13907e-05	4.13907e-05	0.000137969	0	0.000262141	0.00100717	0	0	0	0	0	0	4.13907e-05	0	0
metagenome	1.37969e-05	0	6.89845e-05	1.37969e-05	1.37969e-05	0.000110375	0	0	5.51876e-05	0	0	0	0	0	0	0	0	0	0	0	0	0	0	0	0	0	0	2.75938e-05	0	0	0	0	0	2.75938e-05	0	0	0	0	0	0	0	0	0	0	0.00158664	0	1.37969e-05	0	0
Agrococcus_jenensis	0.000151766	5.51876e-05	4.13907e-05	5.51876e-05	5.51876e-05	2.75938e-05	0.00017936	2.75938e-05	2.75938e-05	0.000275938	2.75938e-05	4.13907e-05	6.89845e-05	0	4.13907e-05	2.75938e-05	2.75938e-05	5.51876e-05	0	6.89845e-05	2.75938e-05	2.75938e-05	0.000137969	5.51876e-05	6.89845e-05	0.000110375	2.75938e-05	9.65784e-05	0.000303532	6.89845e-05	0.000289735	2.75938e-05	2.75938e-05	0	1.37969e-05	0	0	0	1.37969e-05	0.000303532	0	0.000110375	1.37969e-05	0.000124172	8.27815e-05	0.000151766	6.89845e-05	8.27815e-05	5.51876e-05
uncultured_actinobacterium	0	0	0	0	0	0	0	0	0	0	0	0	0	0	0	0	0	0	0	0	0	0	0	0	0	0	0	0	0	0	0	0	0	0	0	0	0	0	0	0	0	0	0	0	0	0	0	0	0
Streptomyces_rochei	0.000565673	0.000814018	0.000234547	0.000331126	0.000289735	0.000220751	0.000455298	0.000289735	0.000248344	0.000386313	0.000344923	0.000248344	0.000344923	0.000413907	0.000248344	0.000745033	0.000193157	0.000193157	0.000206954	0.000248344	0.000303532	0.000303532	0.000289735	0.000317329	0.00040011	0.000413907	0.000344923	0.000220751	0.000331126	0.000262141	0.000289735	0.000593267	0.000165563	0.000455298	0.000206954	0.000165563	0.000234547	0.000441501	0.000220751	0.000220751	0.000110375	0.000731236	8.27815e-05	0.000137969	0.000110375	9.65784e-05	0.000110375	8.27815e-05	0.000124172
uncultured_Kineosporiaceae_bacterium	0	0	0	0	0	0	0	0	0	0	0	0	0	0	0	0	0	0	0	0	0	0	0	0	0	0	0	0	0	0	0	0	0	0	0	0	0	0	0	0	0	0	0	0	0	0	0	0	0
Kocuria_rhizophila	5.51876e-05	1.37969e-05	4.13907e-05	0.00144868	0	0	1.37969e-05	1.37969e-05	2.75938e-05	1.37969e-05	1.37969e-05	0	2.75938e-05	4.13907e-05	0	4.13907e-05	0	0	0	0	0	1.37969e-05	4.13907e-05	0	0	1.37969e-05	0	4.13907e-05	0.000137969	0	0	0	0	0	0	0	0	0	0	0	0	0	2.75938e-05	2.75938e-05	0	0	0	0	0
Bacteroides_fragilis	0	4.13907e-05	4.13907e-05	0.00142108	2.75938e-05	0	1.37969e-05	1.37969e-05	1.37969e-05	2.75938e-05	0	0	0	0	0	0	0	0	0	0	0	0	0	0	0	0	0	0	4.13907e-05	0	0	0	0	0	0	0	0	0	0	0	0	0	0	0	0	0	0	0	0
unidentified	0	0	2.75938e-05	6.89845e-05	9.65784e-05	6.89845e-05	0	1.37969e-05	0	0	0	0	0	0	0	0	0	0	1.37969e-05	2.75938e-05	0	0	0	0	1.37969e-05	4.13907e-05	2.75938e-05	5.51876e-05	4.13907e-05	8.27815e-05	2.75938e-05	0.00017936	1.37969e-05	4.13907e-05	8.27815e-05	0.00017936	0.000124172	0.000165563	0.000124172	5.51876e-05	0	1.37969e-05	0	0	0	0	1.37969e-05	6.89845e-05	0
SR1_bacterium_oral_taxon_875	0	0	0	0	0	0	0	0	0	0	0	0	0	0	0	0	0	0	0	0	0	0	0	0	0	0	0	0	0	0	0	8.27815e-05	0	0	0	0	0	0	0	0	0	0.00139349	0	2.75938e-05	0	2.75938e-05	1.37969e-05	0	0
uncultured_actinobacterium	0	0	0	0	0	0	0	0	0	0	0	2.75938e-05	0	0	0	0	0	0	0	0	1.37969e-05	0	0	0	0	0	0	0	0	0	0	0	0	0	0	0	0	0	0	0	0	0	0	0	0	0	0	0	0
Prevotella_intermedia	0	6.89845e-05	0	2.75938e-05	0	4.13907e-05	1.37969e-05	0	0	1.37969e-05	0	0	0	0	0	0	0	0	0	0	0	0	0	0	0	1.37969e-05	5.51876e-05	4.13907e-05	1.37969e-05	4.13907e-05	0.000151766	2.75938e-05	0	0	6.89845e-05	1.37969e-05	4.13907e-05	9.65784e-05	0.000275938	0.000993377	0	0	0	0	0	0	0	0	0
Rhodococcus_erythropolis	8.27815e-05	0.000165563	0.000331126	0.000151766	0.000220751	0.000331126	0.000151766	0.000248344	0.000137969	0.000124172	0.000220751	0.000124172	0.000151766	0.000151766	0.000165563	0.00017936	0.000234547	6.89845e-05	0.000220751	0	0.000110375	0.000206954	6.89845e-05	0.000303532	0.000193157	9.65784e-05	0.000289735	0.000344923	9.65784e-05	0.00017936	0.000137969	0.000331126	0.000441501	0.000441501	0.000151766	0.000206954	0.000124172	0.000248344	0.000262141	0.00035872	0.000124172	0.00035872	8.27815e-05	0.000275938	0.000124172	0.000124172	8.27815e-05	6.89845e-05	4.13907e-05
uncultured_soil_bacterium	0	0	0	0	2.75938e-05	0	0	0	0	0	0	0	0	0	0	0	0	0	0	0	0	0	0	0	0	0	0	0	0	0	0	0	0	0	0	0	0	0	0	0	0	0	0	0	0	0	0	0	0
metagenome	0	0	0	0	0	0	0	0	0	0	0	0	0	0	0	2.75938e-05	0	0	0	0	0	0	0	0	0	0	0	0	0	0	0	0	0	0	0	0	0	0	0	0	0	0	0	0	0	0	0	0	0
metagenome	0	0	0	0	0	0	0	0	0	0	0	0	0	0	0	0	0	0	0	0	0	0	0	0	0	0	0	0	0	0	0	0	0	0	0	0	0	0	0	0	0	0	0	0	0	0	0	0	0
metagenome	0	0	0	0	0	0	4.13907e-05	0	0	0	0	0	0	0	0	0	0	0	0	0	0	0	0	0	0	0	0	0	0	0	0	0	0	0	0	0	0	0	0	0	0	0	0	0	0	0	0	0	0
Prevotella_denticola	1.37969e-05	0	0	0	0	4.13907e-05	0	0	0	1.37969e-05	0	0	5.51876e-05	4.13907e-05	0	2.75938e-05	0	0	0	0	0	0.000110375	0	4.13907e-05	0	0	1.37969e-05	2.75938e-05	1.37969e-05	0	6.89845e-05	0.000317329	0	1.37969e-05	2.75938e-05	0.00017936	1.37969e-05	5.51876e-05	5.51876e-05	0.00115894	1.37969e-05	1.37969e-05	0	0	0	0	9.65784e-05	6.89845e-05	1.37969e-05
Prevotella_sp._oral_taxon_299_str._F0039	0	4.13907e-05	0	2.75938e-05	8.27815e-05	8.27815e-05	1.37969e-05	1.37969e-05	0.000441501	0.000137969	0	0	1.37969e-05	0	0	0	0	1.37969e-05	0	0	0	0.000137969	2.75938e-05	0	1.37969e-05	1.37969e-05	5.51876e-05	0	2.75938e-05	1.37969e-05	0.000124172	6.89845e-05	5.51876e-05	0	0	0.000124172	2.75938e-05	0	0	4.13907e-05	2.75938e-05	0.000331126	2.75938e-05	2.75938e-05	1.37969e-05	5.51876e-05	0.000193157	0.000413907	0
uncultured_Gemmatimonadales_bacterium	1.37969e-05	0.000538079	0.000110375	8.27815e-05	1.37969e-05	1.37969e-05	4.13907e-05	5.51876e-05	0	2.75938e-05	0	0	2.75938e-05	0.000206954	1.37969e-05	0	0	0	0	0	0	0	0	0	1.37969e-05	0	0.000124172	0	0	0	0	0	0	5.51876e-05	0	0	0	0	0	2.75938e-05	0	0	0	0	0	0	0	0	0
Dialister_pneumosintes	0	0	0	0	0	2.75938e-05	0	2.75938e-05	0	0.000151766	0	0	0	0	0	0	0	0	0	0	0	0	4.13907e-05	4.13907e-05	0	4.13907e-05	0	1.37969e-05	0	1.37969e-05	0.000165563	0	1.37969e-05	0	2.75938e-05	4.13907e-05	1.37969e-05	0	1.37969e-05	0.000331126	1.37969e-05	0	0	2.75938e-05	0	1.37969e-05	0.000110375	1.37969e-05	0
uncultured_beta_proteobacterium	0	0	0	0	0	0	0	0	0	0	0	0	0	0	0	0	0	0	0	0	0	0	0	0	0	0	0	0	0	0	0	0	0	0	0	0	0	0	0	0	0	0	0	0	0	0	0	0	0
uncultured_Acidobacteria_bacterium	0.000220751	0.000620861	0.000386313	0.000289735	0.000317329	0.000248344	0.000262141	0.000510486	0.00035872	0.00035872	0.000234547	0.000248344	0.000165563	0.000524283	0.000220751	0.000386313	0.000193157	0.000289735	0.000344923	0.000689845	0.00040011	0.00035872	0.000386313	0.00035872	0.000510486	0.000220751	0.00093819	0.00075883	0.000331126	0.000565673	0.000965784	0.000317329	0.000565673	0.000593267	0.000220751	8.27815e-05	4.13907e-05	0.000137969	0.000262141	5.51876e-05	0.000206954	0.000124172	0.000137969	0.000220751	9.65784e-05	0	5.51876e-05	0	8.27815e-05
unidentified	0.000151766	0.000193157	0.000206954	0.000124172	0.00017936	0.000248344	0.00017936	0.000124172	0.000110375	0.00102097	0	2.75938e-05	0	0	1.37969e-05	2.75938e-05	1.37969e-05	5.51876e-05	4.13907e-05	2.75938e-05	0	1.37969e-05	0.000372517	0	9.65784e-05	1.37969e-05	4.13907e-05	1.37969e-05	1.37969e-05	9.65784e-05	0.000634658	0.000344923	9.65784e-05	0.000289735	0.000124172	0.000676049	0.000193157	0.000151766	0.000137969	0.000593267	5.51876e-05	0.000220751	0.000220751	0.000234547	5.51876e-05	0.000165563	0.000151766	0.000234547	8.27815e-05
uncultured_Acidobacteria_bacterium	0	0	0	0	0	0	0	0	0	0	0	0	0	0	0	0	0	0	0	0	0	0	0	0	0	0	0	0	0	0	1.37969e-05	0	0	0	0	0	0	0	0	0	0	0	0	0	0	0	0	0	0
wastewater_metagenome	0	0	0	0	0	0	0	0	0	0	0	0	0	0	0	0	0	0	0	0	0	0	0	0	0	0	0	0	0	0	0	0	0	0	0	0	0	0	0	0	0	0	0	0	0	0	0	0	0
metagenome	0	0	0	0	0	0	0	0	0	0	0	0	0	0	0	0	0	0	0	0	0	0	0	0	0	0	0	0	0	0	0	0	0	0	0	0	0	0	0	5.51876e-05	0	0	0	0	0	0	0	0	0
Sphingomonas_sp.	0	0	0	0	0	0	0	0	1.37969e-05	0	0	0	0	0	0	0	0	0	0	0	0	0	0	0	0	0	0	0	0	0	0	0	0	2.75938e-05	0	0	0	0	0	0	0	0	0	2.75938e-05	0	0	0	0	0
uncultured_Nocardioidaceae_bacterium	0	0	0	0	0	0	0	0	0	0	0	0	0	0	0	0	0	0	0	0	0	0	0	0	0	0	0	0	0	0	0	0	0	0	0	0	0	0	0	0	0	0	0	0	0	0	0	0	0
uncultured_actinobacterium	0	0	0	0	0	0	0	0	0	0	0	0	0	0	0	0	0	0	0	0	0	0	0	0	0	0	0	0	0	0	0	0	0	0	0	0	0	0	0	0	0	0	0	0	0	0	0	0	0
unidentified	0	0	1.37969e-05	1.37969e-05	1.37969e-05	4.13907e-05	0	0	0	5.51876e-05	0	0	0	0	0	0	0	0	0	0	0	0	0	0	0	0	0	0	0	1.37969e-05	0	2.75938e-05	4.13907e-05	0	8.27815e-05	0	0	0	0.000124172	0.000896799	1.37969e-05	0	0	0	0	0	0	0	0
uncultured_soil_bacterium	0	0	0	0	0	0	4.13907e-05	0	0	0	0	0	0	0	0	0	0	0	0	0	0	0	0	0	0	0	0	0	0	0	0	0	0	0	0	0	0	0	0	0	0	0	0	0	0	0	0	0	0
Streptococcus_sobrinus	0	0	0	0	0	0	0	9.65784e-05	0	1.37969e-05	1.37969e-05	4.13907e-05	0	2.75938e-05	4.13907e-05	0.000510486	0	0	0	0	0	0	2.75938e-05	0	0	0	0	0	0	0	4.13907e-05	0.000110375	0	0	4.13907e-05	0	0	1.37969e-05	0	0	0	6.89845e-05	2.75938e-05	0	0	5.51876e-05	2.75938e-05	1.37969e-05	0
Lactobacillus_gasseri	4.13907e-05	9.65784e-05	6.89845e-05	5.51876e-05	8.27815e-05	0.000206954	0.00040011	4.13907e-05	4.13907e-05	0.00017936	9.65784e-05	2.75938e-05	0.000110375	0.000110375	0.000855408	0.000137969	0	1.37969e-05	0	0	0	1.37969e-05	5.51876e-05	1.37969e-05	1.37969e-05	2.75938e-05	1.37969e-05	2.75938e-05	2.75938e-05	0	0.000124172	0.000234547	1.37969e-05	0.000234547	2.75938e-05	5.51876e-05	6.89845e-05	0.000303532	5.51876e-05	0.000386313	0	0.000124172	1.37969e-05	9.65784e-05	2.75938e-05	0	1.37969e-05	0	0
[Eubacterium]_sulci	5.51876e-05	0.000110375	2.75938e-05	4.13907e-05	6.89845e-05	0.000220751	4.13907e-05	0.000137969	0.000110375	8.27815e-05	0	0	2.75938e-05	6.89845e-05	0	5.51876e-05	0	0	5.51876e-05	2.75938e-05	5.51876e-05	0.000137969	2.75938e-05	6.89845e-05	0	0.000165563	8.27815e-05	1.37969e-05	4.13907e-05	8.27815e-05	4.13907e-05	0.000262141	8.27815e-05	0.000110375	0.000110375	0.000855408	0.000124172	4.13907e-05	0.000248344	0.000717439	6.89845e-05	0.000827815	4.13907e-05	5.51876e-05	5.51876e-05	5.51876e-05	0.000124172	0.000220751	6.89845e-05
uncultured_beta_proteobacterium	0	0	0	0	0	0	0	0	0	0	0	0	0	0	0	0	1.37969e-05	0	0	0	0	4.13907e-05	0	2.75938e-05	0	0	0	0	0	0	0	0	0	0	0	0	0	0	0	0	0	0	0	0	0	0	0	0	0
Prevotellamassilia_timonensis	0	0	0	0	0.00017936	0	0	0	0	0	0	0	0	0	0	0	0	0	2.75938e-05	0.000786424	1.37969e-05	5.51876e-05	2.75938e-05	0	0	0	0	0	0	9.65784e-05	0	0	0	0	0	0	0	0	0	0	0	0	0	0	0	0	0	0	0
Pseudomonas_poae	4.13907e-05	0.000124172	0.000193157	0.00017936	0.000289735	0.000234547	0.000248344	0.000110375	0.000441501	0.000165563	0.000137969	0.00017936	0.000151766	0.000234547	0.000124172	0.000110375	0.000124172	0.000151766	0.000193157	0.000482892	0.000193157	0.000372517	0.00017936	0.000262141	0.000110375	0.000262141	0.000220751	0.000303532	0.000206954	0.000275938	0.000289735	0.000455298	0.000262141	0.000248344	0.000110375	0.000124172	0.000124172	0.00017936	0.000110375	0.000151766	0.000110375	0.000344923	0.000151766	0.00017936	0.000110375	0.000262141	6.89845e-05	0.000151766	8.27815e-05
metagenome	0	0	0	0	0	0	0	0	0	0	0	0	0	0	0	0	0	0	0	0	0	0	0	0	0	0	0	0	0	0	0	0	0	0	0	0	0	0	0	0	0	0	0	0	0	0	0	0	0
metagenome	0	0	0	0	0	0	0	0	0	0	0	0	0	0	0	0	0	0	0	0	0	0	0	0	0	0	0	0	0	0	0	0	0	0	0	0	0	0	0	0	0	0	0	0	0	0	0	0	0
Sphingobacterium_sp._35	0	0	0	0	0	0	0	0	0	0	0	0	0	0	0	0	0	0	0	0	0	0	0	0	0	0	0	0	0	0	0	0	0	0	0	0	0	0	0	0	0	0	0	0	0	0	0	0	0
uncultured_Acidimicrobidae_bacterium	0	0	0	0	0	0	0	0	0	0	0	0	0	0	0	0	0	0	0	0	0	0	0	0	0	0	0	0	0	0	0	0	0	0	0	0	0	0	0	0	0	0	0	0	0	0	0	0	0
uncultured_Acidobacteria_bacterium	0	0	0	0	0	0	0	0	0	0	0	0	0	0	0	0	0	0	0	0	0	0	0	0	0	0	0	0	0	0	0	0	0	0	0	0	0	0	0	0	0	0	0	0	0	0	0	0	0
uncultured_Nitrosomonadaceae_bacterium	0	0	0	0	0	0	0	0	0	0	0	0	0	0	0	0	0	0	0	0	0	0	0	0	0	0	0	0	0	0	0	0	0	0	0	0	0	0	0	0	0	0	0	0	0	0	0	0	0
Cryptobacterium_curtum_DSM_15641	8.27815e-05	5.51876e-05	9.65784e-05	0.000110375	8.27815e-05	2.75938e-05	2.75938e-05	6.89845e-05	6.89845e-05	0.000703642	1.37969e-05	0	0.000137969	0	1.37969e-05	0.000124172	0	6.89845e-05	0	0	1.37969e-05	0	0.000206954	1.37969e-05	2.75938e-05	0.000262141	0	8.27815e-05	2.75938e-05	1.37969e-05	0.000275938	5.51876e-05	4.13907e-05	5.51876e-05	1.37969e-05	0	0	0	1.37969e-05	0.000220751	1.37969e-05	0.000110375	0.000317329	0.000372517	2.75938e-05	2.75938e-05	4.13907e-05	9.65784e-05	0
Pseudomonas_reactans	8.27815e-05	0.000234547	0.000165563	0.000124172	9.65784e-05	0.000124172	6.89845e-05	6.89845e-05	0.000206954	9.65784e-05	0.000165563	8.27815e-05	0.000137969	0.000703642	2.75938e-05	0.000206954	0.00017936	5.51876e-05	0.000151766	0.000220751	0.000124172	0.00017936	5.51876e-05	0.000137969	6.89845e-05	0.000110375	0.000303532	2.75938e-05	0.000137969	0.000151766	0.000124172	8.27815e-05	5.51876e-05	0.000262141	5.51876e-05	0.000110375	0.000124172	4.13907e-05	0.000110375	5.51876e-05	4.13907e-05	8.27815e-05	2.75938e-05	0.000262141	4.13907e-05	1.37969e-05	1.37969e-05	2.75938e-05	0
TM7_phylum_sp._oral_clone_FR058	0	0	0	0	0	0	0	0	5.51876e-05	0	0	0	0	0	4.13907e-05	1.37969e-05	0	0	0	0	0	6.89845e-05	0	0	0	0	0	0	0	0	0	9.65784e-05	8.27815e-05	8.27815e-05	2.75938e-05	0.000248344	6.89845e-05	0.000703642	5.51876e-05	8.27815e-05	6.89845e-05	2.75938e-05	2.75938e-05	2.75938e-05	0	1.37969e-05	2.75938e-05	0.000151766	0
metagenome	0	0	0	0	0	0	0	0	0	0	0	0	0	0	0	0	0	0	0	0	0	0	0	0	0	0	0	0	0	0	0	0	0	0	0	0	0	0	0	0	0	0	0	0	0	0	0	0	0
uncultured_Gemmatimonadetes_bacterium	0	0	0	0	0	0	0	0	0	0	0	0	0	0	0	0	0	0	0	0	0	0	0	0	0	0	0	0	0	0	0	0	0	0	0	0	0	0	0	0	0	0	0	0	0	0	0	0	0
metagenome	0	0	0	0	0	0	0	0	0	0	0	0	0	0	0	0	0	0	0	0	0	0	0	0	0	0	0	0	0	0	0	0	0	0	0	0	0	0	0	0	0	0	0	0	0	0	0	0	0
uncultured_proteobacterium	0	0	0	0	0	0	0	0	0	0	0	0	0	0	0	0	0	0	0	0	0	0	0	0	0	0	0	0	0	0	0	0	0	0	0	0	0	0	0	0	0	0	0	0	0	0	0	0	0
uncultured_soil_bacterium	0	0	0	0	0	0	0	0	0	0	0	0	0	0	0	0	0	0	0	0	0	0	0	0	0	0	0	0	0	0	0	0	0	0	0	0	0	0	0	0	0	0	0	0	0	0	0	0	0
metagenome	0	0	0	0	0	0	0.000248344	0	0	0	6.89845e-05	6.89845e-05	6.89845e-05	4.13907e-05	0.000634658	6.89845e-05	0	0	0	0	0	0	0	0	0	0	0	0	0	0	0	0	0	0	0	0	0	0	0	0	0	0	0	0	0	0	0	0	0
uncultured_Acidobacteria_bacterium	0	0	0	0	0	0	0	0	0	0	0	0	0	0	0	0	0	0	0	0	0	0	0	0	0	0	0	0	0	0	0	0	0	0	0	0	1.37969e-05	0	0	0	0	0	0	0	0	0	0	0	0
Leptotrichia_sp._oral_clone_IK040	1.37969e-05	0	6.89845e-05	2.75938e-05	5.51876e-05	5.51876e-05	0	8.27815e-05	1.37969e-05	0.000620861	0	0	0	0	0	2.75938e-05	0	0	0	0	1.37969e-05	0	0.000151766	0	0	0	0	0	0	0	0.000275938	1.37969e-05	4.13907e-05	4.13907e-05	0	5.51876e-05	0	0	0	0.000137969	2.75938e-05	6.89845e-05	0.000496689	0.000275938	0	4.13907e-05	0	5.51876e-05	0
uncultured_Acidobacteriales_bacterium	0	0	0	0	0	0	0	0	0	0	0	0	0	0	0	0	0	0	0	0	0	0	0	0	0	0	0	0	0	0	0	0	0	0	0	0	0	0	0	0	0	0	0	0	0	0	0	0	0
metagenome	0	0	0	0	0	0	0	0	0	0	0	0	0	0	0	0	0	0	0	0	0	0	0	0	0	0	0	0	0	0	0	0	0	0	0	0	0	0	0	0	0	0	0	0	0	0	0	0	0
Acinetobacter_sp.	0	4.13907e-05	0	0	0	0	0	0	0	6.89845e-05	0	0	0	4.13907e-05	2.75938e-05	0	0	0	0	0	0	0	0.000234547	0	1.37969e-05	8.27815e-05	9.65784e-05	4.13907e-05	1.37969e-05	1.37969e-05	0.00057947	0	0	0	0	0	0	0	0	0	0	0	0	0	0	0	0	0	0
metagenome	0	0	0	0	0	0	0	0	0	0	0	0	0	0	0	0	0	0	0	0	0	0	0	0	0	0	0	0	0	0	0	0	0	0	0	0	0	0	0	0	0	0	0	0	0	0	0	0	0
uncultured_Acidobacteria_bacterium	0	0	0	0	0	0	0	0	0	0	0	0	0	0	0	0	0	0	0	0	0	0	0	0	0	0	0	0	0	0	0	0	0	0	0	0	0	0	0	0	0	0	0	0	0	0	0	0	0
Pseudomonas_stutzeri	0	0	0	0	0	0	9.65784e-05	0.000137969	0	0	2.75938e-05	0	1.37969e-05	0	5.51876e-05	0.000110375	1.37969e-05	1.37969e-05	1.37969e-05	1.37969e-05	0.000565673	2.75938e-05	2.75938e-05	4.13907e-05	0	0	0	0	0	0	0	0	0	0	0	0	1.37969e-05	1.37969e-05	0	0	0	0	0	0	0	0	0	0	0
uncultured_Aciditerrimonas_sp.	0	0	0	0	0	0	0	0	0	0	0	0	0	0	0	0	0	0	0	0	0	0	0	0	0	0	0	0	0	0	0	0	0	0	0	0	0	0	0	0	0	0	0	0	0	0	0	0	0
uncultured_Veillonella_sp.	0	0.000193157	6.89845e-05	0	1.37969e-05	0	2.75938e-05	4.13907e-05	2.75938e-05	2.75938e-05	0	0	0	6.89845e-05	2.75938e-05	1.37969e-05	1.37969e-05	4.13907e-05	2.75938e-05	0	2.75938e-05	0.000262141	4.13907e-05	0	0	4.13907e-05	2.75938e-05	9.65784e-05	1.37969e-05	6.89845e-05	2.75938e-05	5.51876e-05	0	0	0.00017936	0.000151766	1.37969e-05	0	0	2.75938e-05	2.75938e-05	2.75938e-05	0	0	0	0	8.27815e-05	0	0
Bacillus_thermoamylovorans	0	0	0	0	8.27815e-05	0	0	0	0	0	0	0	0	0	0	0	5.51876e-05	5.51876e-05	2.75938e-05	0.000551876	2.75938e-05	1.37969e-05	2.75938e-05	0	0	0	0	0	0	8.27815e-05	0	0	0	0	0	0	0	0	0	0	0	0	0	0	0	0	0	0	0
Lactobacillus_iners_AB-1	0	0	0	1.37969e-05	0	0	0.000220751	0	0	0	9.65784e-05	4.13907e-05	5.51876e-05	1.37969e-05	0.000551876	2.75938e-05	8.27815e-05	0	0	0	0	0	0	0.000234547	0	0	4.13907e-05	2.75938e-05	5.51876e-05	0	0	1.37969e-05	0	5.51876e-05	1.37969e-05	0	0	1.37969e-05	4.13907e-05	0.000455298	0	0	0	0	0	0	0	0	1.37969e-05
uncultured_Acidobacteria_bacterium	0	0	0	0	0	0	0	0	0	0	0	0	0	0	0	0	0	0	0	0	0	0	0	0	0	0	0	0	0	0	0	0	0	0	0	0	0	0	0	0	0	0	0	0	0	0	0	0	0
metagenome	0	0	0	0	0	0	0	0	0	0	0	0	0	0	0	0	0	0	0	0	0	0	0	0	0	0	0	0	0	0	0	0	0	0	0	0	0	0	0	0	0	0	0	0	0	0	0	0	0
uncultured_Ferrimicrobium_sp.	0	0	0	0	0	0	0	0	0	0	0	0	0	0	0	0	0	0	0	0	0	0	0	0	0	0	0	0	0	0	0	0	1.37969e-05	0	0	0	0	0	0	0	0	0	0	0	0	0	0	0	0
uncultured_delta_proteobacterium	0	0	0	0	0	0	0	0	0	0	0	0	0	0	0	0	0	0	0	0	0	0	0	0	0	0	0	0	0	0	0	0	0	0	0	0	0	0	0	0	0	0	0	0	0	0	0	0	0
Nocardioides_sp.	0	0	0	0	0	0	0	0	0	0	0	0	0	0	0	0	0	0	0	0	0	0	0	0	0	0	0	0	0	0	0	5.51876e-05	0.000137969	5.51876e-05	1.37969e-05	5.51876e-05	2.75938e-05	0	0	1.37969e-05	2.75938e-05	0	4.13907e-05	4.13907e-05	0	0	1.37969e-05	1.37969e-05	0
Alloprevotella_tannerae	0	0	0	0	4.13907e-05	6.89845e-05	0	0	1.37969e-05	2.75938e-05	0	1.37969e-05	0	1.37969e-05	0	0	1.37969e-05	2.75938e-05	0	4.13907e-05	0	0	0	0	5.51876e-05	0	1.37969e-05	0	0	0.000124172	0	0.000124172	1.37969e-05	0	1.37969e-05	9.65784e-05	2.75938e-05	0	5.51876e-05	0.00017936	0	2.75938e-05	0	0	0	0	0.000151766	0	0
metagenome	0	0	0	0	0	0	0	0	0	0	0	0	0	0	0	0	0	0	0	0	0	0	0	0	0	0	0	0	0	0	0	0	0	0	0	0	0	0	0	0	0	0	0	0	0	0	0	0	0
Prevotella_fusca_JCM_17724	0	0	0	0	6.89845e-05	0	0	0	0	0	0	0	0	0	0	0	0	0	0	5.51876e-05	0	0	0	0	0	2.75938e-05	0	1.37969e-05	0	0.000496689	0	0	0	0	0	0	0	0	0	2.75938e-05	0	0	0	0	0	0	0	0	0
uncultured_Acidobacteria_bacterium	0	0	0	0	0	0	0	0	0	0	0	0	0	0	0	0	0	0	0	0	0	0	0	0	0	0	0	0	0	0	0	0	0	0	0	0	0	0	0	0	0	0	0	0	0	0	0	0	0
uncultured_Verrucomicrobia_bacterium	0	0	0	0	0	0	0	0	0	0	0	0	0	0	0	0	0	0	0	0	0	0	0	0	0	0	0	0	0	0	0	0	0	0	0	0	0	0	0	0	0	0	0	0	0	0	0	0	0
metagenome	0	0	0	0	0	0	0	0	0	0	0	0	0	0	0	0	0	0	0	0	0	0	0	0	0	0	0	0	0	0	0	0	0	0	0	0	0	0	0	0	0	0	0	0	0	0	0	0	0
metagenome	0	0	0	0	0	0	0	0	0	0	0	0	0	0	0	0	0	0	0	0	0	0	0	0	0	0	0	0	0	0	0	0	0	0	0	0	0	0	0	0	0	0	0	0	0	0	0	0	0
Tropheryma_whipplei_TW08/27	4.13907e-05	1.37969e-05	5.51876e-05	4.13907e-05	4.13907e-05	2.75938e-05	2.75938e-05	2.75938e-05	4.13907e-05	9.65784e-05	0	0.000110375	0	0	0	0	0	0.000110375	0	0	0	0	0	0	0.000193157	0	0	0	0	0	0	0	0	0	0	0	0	0	0	0	1.37969e-05	0	0	0	0	0	0	0	0
Pseudochrobactrum_saccharolyticum	1.37969e-05	9.65784e-05	1.37969e-05	0	0	0	0	0	0	0	0.000137969	2.75938e-05	0.000110375	0.000469095	4.13907e-05	2.75938e-05	0	0	0	9.65784e-05	0	0	6.89845e-05	2.75938e-05	0	0	8.27815e-05	1.37969e-05	0	1.37969e-05	0	0	1.37969e-05	0	0	0	1.37969e-05	0	0	1.37969e-05	0	1.37969e-05	4.13907e-05	0	1.37969e-05	1.37969e-05	0	0	0
uncultured_Gemmatimonas_sp.	0	0	0	0	0	0	0.000110375	0	0	2.75938e-05	5.51876e-05	2.75938e-05	5.51876e-05	5.51876e-05	0.000469095	2.75938e-05	0	0	0	0	0	2.75938e-05	0	0	0	2.75938e-05	0	0	0	0	0	0	0	0	0	0	0	0	0	0	0	0	0	0	0	0	0	0	0
Gemella_asaccharolytica	0	0	0	0	0	2.75938e-05	0	1.37969e-05	0	0	0	1.37969e-05	0	0	0	0	0	0	0	0	1.37969e-05	0	0	0	0	0	0	0	0	0	2.75938e-05	4.13907e-05	2.75938e-05	2.75938e-05	2.75938e-05	0.000469095	2.75938e-05	5.51876e-05	2.75938e-05	0	0	0	0	0	0	0	1.37969e-05	2.75938e-05	0
Bacteroides_ovatus	0	0	1.37969e-05	0	1.37969e-05	0	0.00017936	0	0	0	0	0	1.37969e-05	4.13907e-05	0.000275938	2.75938e-05	0	0	0	0	0	0	0	0	0	0	0	0	0	0	0	0	0	0	0	0	0	0	0	0	0	0	0	0	0	0	0	0	0
uncultured_proteobacterium	0	0	0	0	0	0	0	0	0	0	0	0	0	0	0	0	0	0	0	0	0	0	0	0	0	0	0	0	0	0	0	0	0	0	0	0	0	0	0	0	0	0	0	0	0	0	0	0	0
uncultured_Burkholderiales_bacterium	0	0	0	0	0	0	0	0	0	0	0	0	0	0	0	0	0	0	0	0	0	0	0	0	0	0	0	0	0	0	0	0	0	0	0	0	0	1.37969e-05	0	0	0	4.13907e-05	1.37969e-05	5.51876e-05	0	0.000455298	0	5.51876e-05	0
uncultured_Desulfovirga_sp.	0	0	0	0	0	0	0	0	0	0	0	0	0	0	0	0	0	0	0	0	0	0	0	0	0	0	0	0	0	0	0	0	0	0	0	0	0	0	0	0	0	0	0	0	0	0	0	0	0
Streptococcus_massiliensis_4401825	2.75938e-05	4.13907e-05	0	0	0	0	0	0	0	5.51876e-05	0	0	0	0	2.75938e-05	0	0	0	0	0	0	0	1.37969e-05	0	0	0	0	0	0	0	1.37969e-05	2.75938e-05	1.37969e-05	0	0	0.000413907	2.75938e-05	1.37969e-05	0	1.37969e-05	0	0	0	0	0	0	0	0	0
metagenome	0	1.37969e-05	0	0	0	0	0	0	0	0	0	0	0	0	0	0	0	0	0	0	0	0	0	0	0	0	5.51876e-05	1.37969e-05	2.75938e-05	0	1.37969e-05	0	0	0	0	0	0	0	0	0	0	0	0	0	0	0	0	0	0
Weissella_cibaria	0	1.37969e-05	0	0	0	0	0	0	0	1.37969e-05	0	0	0	0	0	0	0	0	0	0	0	0	0	0	0	0	0	0	0	0	0	4.13907e-05	0	8.27815e-05	5.51876e-05	4.13907e-05	0	8.27815e-05	2.75938e-05	0.000441501	1.37969e-05	0	0	0	0	0	4.13907e-05	0	0
Prevotella_pleuritidis_JCM_14110	0	0	0	0	0	0	0	0	0	0	0	0	0	0	0	0	0	0	0	0	0	0	0	0	1.37969e-05	0	0	0.000110375	1.37969e-05	1.37969e-05	0	4.13907e-05	0	0	4.13907e-05	1.37969e-05	2.75938e-05	2.75938e-05	6.89845e-05	1.37969e-05	0	8.27815e-05	0	0	0	1.37969e-05	4.13907e-05	1.37969e-05	0
uncultured_actinobacterium	0	0.000427704	0	0	1.37969e-05	0	2.75938e-05	4.13907e-05	0	2.75938e-05	0	0	0	0.000165563	0	0	0	0	0	0	0	0	0	0	0	0	0.000124172	0	0	0	0	0	0	0	0	0	0	0	0	0	0	0	0	0	0	0	0	0	0
gut_metagenome	0	0	0	0	0	0	0	0	0	0	0	0	0	0	0	0	0	0	0	0	0	0	0	0	0	0	0	0	0	0	0	0	0	0	0	0	0	0	0	0	0	0	0	0	0	0	0	0	0
Clostridium_perfringens	0	0	0	0	0	0	0	0	0	0	0	0	0	0	0	0	0	0	0	0	0	0	0	0	0	0	0	0	0	0	0	0	0	5.51876e-05	0	0	0	0	0	0	0	0	0	2.75938e-05	0.00035872	0	0	0	0
uncultured_Acidobacteria_bacterium	0	0	0	0	0	0	0	0	0	0	0	0	0	0	0	0	0	0	0	0	0	0	0	0	0	0	0	0	0	0	0	0	0	0	0	0	0	0	0	0	0	0	0	0	0	0	0	0	0
Serratia_marcescens	2.75938e-05	0.000137969	0	1.37969e-05	2.75938e-05	0	0	0	0	0	0	0	4.13907e-05	0.000248344	0	0	0	0	0	1.37969e-05	0	0	0	4.13907e-05	8.27815e-05	2.75938e-05	0.000427704	2.75938e-05	1.37969e-05	1.37969e-05	6.89845e-05	0	0	0	0	0	0	0	0	0	0	0	0	0	0	0	0	0	0
metagenome	0	0	0	0	0	0	0	0	0	0	0	0	0	0	0	0	0	0	0	0	0	0	0	0	0	0	0	0	0	0	0	0	0	0	0	0	0	0	0	0	0	0	0	0	0	0	0	0	0
delta_proteobacterium_WX81	0	0	0	0	0	0	0	0	0	0	0	0	0	0	0	0	0	0	0	0	0	0	0	0	0	0	0	0	0	0	0	0	0	0	0	0	0	0	0	0	0	0	0	0	0	0	0	0	0
Aggregatibacter_aphrophilus	0	0	0	0	0	0	0	0	0	0	4.13907e-05	0	0	0	0	0	9.65784e-05	0	0	0	0	0	0	0.00040011	1.37969e-05	0	2.75938e-05	1.37969e-05	4.13907e-05	0	9.65784e-05	0	0	0	1.37969e-05	0	1.37969e-05	0	0	0.000124172	0	0	0	0	0	0	0	0	0
Corynebacterium_pseudodiphtheriticum	0	0	0	0	0	0	0	4.13907e-05	0	0	0	0	0	1.37969e-05	0	8.27815e-05	0	0	0	0	4.13907e-05	0	0	1.37969e-05	5.51876e-05	4.13907e-05	1.37969e-05	1.37969e-05	2.75938e-05	1.37969e-05	0	0	0	0	0	0	0	0	6.89845e-05	4.13907e-05	0	0	0	0	0	0	0	0	0
metagenome	0	0	0	0	0	0	0	0	0	0	0	0	0	0	0	0	0	0	0	0	0	0	0	0	0	0	0	0	0	0	0	0	0	0	0	0	0	0	0	0	0	0	0	0	0	0	0	0	0
metagenome	0	0	0	0	0	0	0	0	0	0	0	0	0	0	0	0	0	0	0	0	0	0	0	0	0	0	0	0	0	0	0	0	0	0	0	0	0	0	0	0	0	0	0	0	0	0	0	0	0
metagenome	0	0	0	0	0	0	0	0	0	0	0	0	0	0	0	0	0	0	0	0	0	0	0	0	0	0	0	0	0	0	0	0	0	0	0	0	0	0	0	0	0	0	0	0	0	0	0	0	0
uncultured_Myxococcales_bacterium	2.75938e-05	0	0	0	0	0	0	0	0	0	0	0	0	0	0	0	0	0	0	0	0	0	0	0	0	0	0	0	0	0	0	0	0	0	0	0	0	0	0	0	0	0	0	0	0	0	0	0	0
uncultured_Armatimonadetes_bacterium	0	0	0	0	0	0	0	0	0	0	0	0	0	0	0	0	0	0	0	0	0	0	0	0	0	0	0	0	0	0	0	0	0	0	0	0	0	0	0	0	0	0	0	0	0	0	0	0	0
uncultured_eubacterium_E1-K14	0	4.13907e-05	0	2.75938e-05	0	4.13907e-05	0	0	0	0	0	0	0	1.37969e-05	0	0	0	0	0	0	0	0	0	0	0	0	0.000386313	0	0	0	1.37969e-05	0	0	0	0	2.75938e-05	0	0	0	2.75938e-05	0	0	0	0	0	0	0	1.37969e-05	0
metagenome	0	0	0	0	0	0	0	0	0	0	0	0	0	0	0	0	0	0	0	0	0	0	0	0	0	0	0	0	0	0	0	0	0	0	0	0	0	0	0	0	0	0	0	0	0	0	0	0	0
metagenome	0	0	0	0	0	0	0	0	0	0	0	0	0	0	0	0	0	0	0	0	0	0	0	0	0	0	0	0	0	0	0	0	0	0	0	0	0	0	0	0	0	0	0	0	0	0	0	0	0
alpha_proteobacterium_LWH5	0	0	0	0	0	0	0	0	0	0	0	0	0	0	0	0	0	0	0	0	0	0	0	0	0	0	0	0	0	0	0	0	0	0	0	0	0	0	0	0	0	0	0	0	0	0	0	0	0
gut_metagenome	0	4.13907e-05	2.75938e-05	0.000372517	0	0	1.37969e-05	0	0	0	0	0	0	4.13907e-05	0	0	0	0	0	0	0	0	0	0	0	0	1.37969e-05	0	0	0	0	0	0	0	0	0	0	0	0	0	0	0	0	0	0	0	0	0	0
Megasphaera_elsdenii	0	5.51876e-05	2.75938e-05	1.37969e-05	0	0	0	0	0	0	0	0	0	1.37969e-05	0	0	0	0	0	0	0	0	0	0	0	0	0	0	0	0	0	0	0	0	0	0	0	0	0	0	0	0	0	0	0	0	0	0	0
uncultured_Sphingomonadaceae_bacterium	0	0	2.75938e-05	0	1.37969e-05	2.75938e-05	0	0	0	0	5.51876e-05	2.75938e-05	0	0	0	0	1.37969e-05	0	1.37969e-05	0	0	0	1.37969e-05	2.75938e-05	0	0	0	0	0	0	0	0	0	0	0	0.000110375	1.37969e-05	0	0	0	0	2.75938e-05	2.75938e-05	0	2.75938e-05	2.75938e-05	5.51876e-05	0.000372517	2.75938e-05
Treponema_sp._canine_oral_taxon_356	0	0	0	0	0	0	0	0	0	0	0	0	0	0	0	0	0	0	0	0	0	0	0	0	0	0	0	0	0	0	0	0	0	0	0	0	0	0	0	4.13907e-05	0	0	0	0	0	0	0	0	0
uncultured_Acidimicrobidae_bacterium	0	0	0	0	0	0	0	0	0	0	0	0	0	0	0	0	0	0	0	0	0	0	0	0	0	0	0	0	0	0	0	0	0	0	0	0	0	0	0	0	0	0	0	0	0	0	0	0	0
Bacteroides_uniformis	0	8.27815e-05	2.75938e-05	0	4.13907e-05	4.13907e-05	4.13907e-05	9.65784e-05	4.13907e-05	0	2.75938e-05	0	0	0	0	2.75938e-05	0	0	0	0	0	1.37969e-05	0	2.75938e-05	0	0	0	0	0	0	0	0	0	0	0	0	0	0	1.37969e-05	0	0	0	0	1.37969e-05	0	0	0	0	0
Bifidobacterium_animalis	0	0	0	0	0	0	5.51876e-05	0	0	0	2.75938e-05	0	0	0	1.37969e-05	0	0	0	0	0	0	0	0	0	0	0	0	0	0	0	0	0	0	0.000165563	0	0	0	0	0	0	0	0	0	6.89845e-05	0	0	0	0	0
uncultured_Byssovorax_sp.	0	0	0	0	0	0	0	0	0	0	0	0	0	0	0	0	0	0	0	0	0	0	0	0	0	0	0	0	0	0	0	0	0	0	0	0	0	0	0	0	0	0	0	0	0	0	0	0	0
metagenome	0	0	0	0	0	0	0	0	0	0	0	0	0	0	0	0	0	0	0	0	0	0	0	0	0	0	0	0	0	0	0	0	0	0	0	0	0	0	0	0	0	0	0	0	0	0	0	0	0
uncultured_Dorea_sp.	1.37969e-05	0	0	0.000344923	0	0	4.13907e-05	0	1.37969e-05	0	0	0	0	0	0	0	0	0	0	0	0	0	0	0	0	0	0	0	4.13907e-05	0	0	0	0	0	0	0	0	0	0	0	0	0	0	0	0	0	0	0	0
Parascardovia_denticolens_F0305	0	0	0	0	0	0	0	0	0	0	0	0	0	0	0	2.75938e-05	0	0	0	0	0	0	0	1.37969e-05	0	0	0	0	0	0	0	0.000110375	0	0	0	5.51876e-05	0	0	2.75938e-05	4.13907e-05	0	5.51876e-05	0	1.37969e-05	0	0	0	0	1.37969e-05
Porphyromonadaceae_bacterium_C941	0	0	0	0	0	0	0	0	0	0	0	0	0	0	0	0	0	0	0	0	0	0	0	0	0	0	0	0	0	0	0	0	0	0	0	0	0	0	1.37969e-05	0	0	0	0	0	0	0	0	0	0
metagenome	0	0	0	0	0	0	0	0	0	0	0	0	0	0	0	0	0	0	0	0	0	0	0	0	0	0	0	0	0	0	0	0	0	0	0	0	0	0	0	0	0	0	0	0	0	0	0	0	0
Bacteroides_dorei	2.75938e-05	8.27815e-05	8.27815e-05	0.000331126	0.000165563	8.27815e-05	0.000193157	0.000317329	0.000206954	6.89845e-05	0	0	1.37969e-05	0	0	5.51876e-05	0	0	1.37969e-05	0	1.37969e-05	1.37969e-05	0	0	0	2.75938e-05	4.13907e-05	2.75938e-05	0	6.89845e-05	0	0	0	0	0	0	0	0	0	1.37969e-05	0	2.75938e-05	1.37969e-05	0	0	0	0	0	0
_259	0	0	0	0	0	0	0	0	0	0	0	0	0	0	0	0	0	0	0	0	0	0	0	0	0	0	0	0	0	0	0	0	0	0	0	0	0	0	0	0	0	0	0	0	0	0	0	0	0
Prevotella_dentalis_DSM_3688	0	1.37969e-05	0	0	0	0	0	0	0	1.37969e-05	0	0	0	1.37969e-05	0	0	0	0	0	0	0	0	0	1.37969e-05	1.37969e-05	1.37969e-05	0.000331126	9.65784e-05	4.13907e-05	4.13907e-05	1.37969e-05	0	0	2.75938e-05	4.13907e-05	1.37969e-05	2.75938e-05	0	0	0.000289735	0	0	0	0	0	0	0	0	0
Salinicoccus_roseus	0.000331126	0	0	5.51876e-05	0	0	1.37969e-05	1.37969e-05	0	1.37969e-05	0	2.75938e-05	2.75938e-05	0	0	0	0	6.89845e-05	0	0	0	1.37969e-05	0	0	0	5.51876e-05	0	0	0	0	0	0	0	0	0	0	0	0	0	0	0	0	0	0	0	0	0	0	0
uncultured_Desulfuromonadaceae_bacterium	0	0	0	0	0	0	0	0	0	0	0	0	0	0	0	0	0	0	0	0	0	0	0	0	0	0	0	0	0	0	0	0	0	0	0	0	0	0	0	0	0	0	0	0	0	0	0	0	0
metagenome	0	0	0	0	0	0	0	0	0	0	1.37969e-05	0	0	0	0	0	9.65784e-05	0	0	1.37969e-05	0	0	0	2.75938e-05	0	0	0	0	0	0	0	0	0	0	0	0	0	0	0	0	0	0	0	0	0	0	0	0	0
uncultured_Prevotella_sp.	0	0	0	0	0	0	0	0	0	0	0	0	0	0	0	0	0	0	0	0	0	0	0	0	0	0	0	0	0	0	0	0	0	0	0	0	0	0	1.37969e-05	0	0	0	0	0	0	0	0	0	0
uncultured_Acetobacteraceae_bacterium	0	0	0	0	0	0	0	0	0	0	0.000110375	0	0	0	0	0	0.000317329	8.27815e-05	6.89845e-05	4.13907e-05	4.13907e-05	4.13907e-05	1.37969e-05	5.51876e-05	0	0	0	1.37969e-05	2.75938e-05	0	0	0	0	0	0	0	0	0	0	0	0	0	0	0	0	0	0	0	0
Treponema_sp._canine_oral_taxon_087	0	0	0	0	0	0	1.37969e-05	0	0	0	0	0	0	0	0	0	0	0	0	0	0	0	0	0	0	0	0	0	0	0	0	0	0	0	0	0	0	0	0	5.51876e-05	0	0	0	0	0	0	0	0	0
Scardovia_wiggsiae_F0424	5.51876e-05	2.75938e-05	5.51876e-05	0	4.13907e-05	1.37969e-05	5.51876e-05	2.75938e-05	2.75938e-05	5.51876e-05	0	5.51876e-05	0	0	0	0	0	6.89845e-05	0	0	0	0	4.13907e-05	0	9.65784e-05	0	0	0	0	0	2.75938e-05	0	0	1.37969e-05	0	6.89845e-05	1.37969e-05	0	0	1.37969e-05	0	0	0	2.75938e-05	0	1.37969e-05	0	1.37969e-05	0
Treponema_lecithinolyticum_ATCC_700332	0	0	1.37969e-05	0	0	0	0	0	0	0	0	0	0	0	0	0	0	0	0	0	0	0	0	0	0	0	0	0	0	0	0	0	0	0	0	0	0	0	0	0	0	0	0	0	0	0	0	0	0
bacterium_Ellin6515	0	0	0	0	0	0	0	0	0	0	0	0	0	0	0	0	0	0	0	0	0	0	0	0	0	0	0	0	0	0	0	0	0	0	0	0	0	0	0	0	0	0	0	0	0	0	0	0	0
uncultured_Anaeromyxobacter_sp.	0	0	0	0	0	0	0	0	0	0	0	0	0	0	0	0	0	0	0	0	0	0	0	0	0	0	0	0	0	0	0	0	0	0	0	0	0	0	0	0	0	0	0	0	0	0	0	0	0
uncultured_Actinomycetales_bacterium	0	0	0	0	0	0	0	0	0	0	0	0	0	0	0	0	0	0	0	0	0	0	0	0	0	0	0	0	0	0	0	0	0	0	0	0	0	0	0	0	0	0	0	0	0	0	0	0	0
Staphylococcus_chromogenes	0	0	0	0	0	0	2.75938e-05	0	0	1.37969e-05	0	0	0	0	0	0	0	0	0	0	0	0	0	0	0	0	0	0	0	0	0	0	1.37969e-05	0	0	0	0	0	8.27815e-05	0	0	0	0	0	0	0	0	0	0
uncultured_Bradyrhizobiaceae_bacterium	0	0	0	0	0	0	0	0	0	0	0	0	0	0	0	0	0	0	0	0	0	0	0	0	0	0	0	0	0	0	0	0	0	0	0	0	0	0	0	0	0	0	0	0	0	0	0	0	0
uncultured_Leptotrichia_sp.	2.75938e-05	0.000220751	0	5.51876e-05	1.37969e-05	5.51876e-05	0	1.37969e-05	0	6.89845e-05	0	0	0	0.000275938	0	1.37969e-05	0	1.37969e-05	0	0	0	0	1.37969e-05	0	1.37969e-05	0	2.75938e-05	0	2.75938e-05	0	2.75938e-05	1.37969e-05	4.13907e-05	0	5.51876e-05	0.000165563	0	0	0	0.000124172	1.37969e-05	8.27815e-05	2.75938e-05	0	0	0	4.13907e-05	4.13907e-05	0
uncultured_Acidimicrobiales_bacterium	0	0	0	0	0	0	0	0	0	0	0	0	0	0	0	0	0	0	0	0	0	0	0	0	0	0	0	0	0	0	0	0	0	0	0	0	0	0	0	0	0	0	0	0	0	0	0	0	0
uncultured_Synergistetes_bacterium	0	0	0	1.37969e-05	0	0	0	0	0	0	0	0	0	0	0	0	0	0	0	9.65784e-05	0	0	0	0	0	0	0	0	0	0.000110375	0	1.37969e-05	0	4.13907e-05	2.75938e-05	2.75938e-05	0	0	5.51876e-05	5.51876e-05	0	0	0	0	0	0	0	1.37969e-05	0
Pseudomonas_psychrotolerans	0	0	0	0	0	0	0	0	0	0	0	0	0	0	0	0	0	0	0	0	0	0	0	0	0	0	0	0	0	0	0	0	0	0	0	0	0	5.51876e-05	1.37969e-05	0	0	0	0	0	0	8.27815e-05	0	0	2.75938e-05
uncultured_rumen_bacterium	0	0	0	0	0	0	0	0	0	0	0	0	0	0	0	0	0	0	0	0	0	1.37969e-05	0	0	0	0	0	0	0	0	0	1.37969e-05	0	4.13907e-05	1.37969e-05	0	0.000262141	2.75938e-05	4.13907e-05	2.75938e-05	0	0	0	0	0	0	0	0	0
metagenome	0	0	0	0	0	0	0	0	0	0	0	0	0	0	0	0	0	0	0	0	0	0	0	0	0	0	0	0	0	0	0	0	0	0	0	0	0	0	0	0	0	0	0	0	0	0	0	0	0
metagenome	0	0	0	0	0	0	0	0	0	0	0	0	0	0	0	0	0	0	0	0	0	0	0	0	0	0	0	0	0	0	0	0	0	0	0	0	0	0	0	0	0	0	0	0	0	0	0	0	0
metagenome	0	0	0	0	0	0	0	0	0	4.13907e-05	0	0	0	2.75938e-05	0	0	0	0	0	0	0	0	0	0	0	0	2.75938e-05	0	0	0	0	0	0	0	0	0	0	0	0	0	0	0	0	0	0	0	0	0	0
uncultured_Chloroflexaceae_bacterium	0	0	0	0	0	0	0	0	0	0	0	0	0	0	0	0	0	0	0	0	0	0	0	0	0	0	0	0	0	0	0	0	0	0	0	0	0	0	0	0	0	0	0	0	0	0	0	0	0
Prevotella_baroniae	0	9.65784e-05	0	6.89845e-05	0	1.37969e-05	0	0	0	0	0	2.75938e-05	0	0	0	0	0	6.89845e-05	0	1.37969e-05	0	2.75938e-05	0	0	1.37969e-05	1.37969e-05	4.13907e-05	0	0.000110375	2.75938e-05	0	0.000165563	0	0	0	0	6.89845e-05	1.37969e-05	0	0	0	1.37969e-05	0	0	0	0	6.89845e-05	0	0
uncultured_soil_bacterium	0	0	0	0	0	0	0	0	0	0	0	0	0	0	0	0	0	0	0	0	0	0	0	0	0	0	0	0	0	0	0	0	0	0	0	0	0	0	0	0	0	0	0	0	0	0	0	0	0
metagenome	0	0	0	0	0	0	0	0	0	0	0	0	0	0	0	0	0	0	0	0	0	0	0	0	0	0	0	0	0	0	0	0	0	0	0	0	0	0	0	0	0	0	0	0	0	0	0	0	0
uncultured_Rhodocyclaceae_bacterium	0	0	0	0	0	0	0	0	0	0	0	0	0	0	0	0	0	0	0	0	0	0	0	0	0	0	0	0	0	0	0	0	0	0	0	0	0	0	0	0	0	0	0	0	0	0	0	0	0
metagenome	0	0	0	0	0	0	0	0	0	0	0	0	0	0	0	0	0	0	0	0	0	0	0	0	0	0	0	0	0	0	0	0	0	0	0	0	0	0	0	0	0	0	0	0	0	0	0	0	0
uncultured_Acidobacteria_bacterium	0	0	0	0	0	0	0	0	0	0	0	0	0	0	0	0	0	0	0	0	0	0	0	0	0	0	0	0	0	0	0	0	0	0	0	0	0	0	0	0	0	0	0	0	0	0	0	0	0
metagenome	1.37969e-05	4.13907e-05	5.51876e-05	0.000220751	0.00017936	2.75938e-05	0.00017936	0	1.37969e-05	1.37969e-05	0	0	0	2.75938e-05	8.27815e-05	0	2.75938e-05	0	0	0.000193157	2.75938e-05	0	2.75938e-05	0	0	0	2.75938e-05	2.75938e-05	1.37969e-05	6.89845e-05	0	0	0	2.75938e-05	0	0	0	0	0	0	0	0	0	2.75938e-05	0	0	0	0	0
metagenome	0	0	0	0	0	0	0	0	0	0	0	0	0	0	0	0	0	0	0	0	0	0	0	0	0	0	0	0	0	0	0	0	0	0	0	0	0	0	0	0	0	0	0	0	0	0	0	0	0
unidentified	0	6.89845e-05	1.37969e-05	0	0.000151766	0	0	0	1.37969e-05	0	0	0	0	2.75938e-05	0	0	0	1.37969e-05	0	4.13907e-05	0	0.000206954	0	0	1.37969e-05	0	4.13907e-05	0	1.37969e-05	0.000206954	5.51876e-05	0	0	0	0	2.75938e-05	4.13907e-05	0	0	0	0	0	0	0	0	0	0	0	0
uncultured_Acidobacteriales_bacterium	0	0	0	0	0	0	0	0	0	0	0	0	0	0	0	0	0	0	0	0	0	0	0	0	0	0	0	0	0	0	0	0	0	0	0	0	0	0	0	0	0	0	0	0	0	0	0	0	0
Lactobacillus_sakei	0	1.37969e-05	0	0	0	0	0	8.27815e-05	0	0	0	4.13907e-05	0	0	0	2.75938e-05	0	1.37969e-05	0	0	0	0	0	0	0.000206954	0	0	0	0	1.37969e-05	1.37969e-05	0	0	0	0	0	1.37969e-05	0	0	0	0	0	1.37969e-05	0	0	0	0	0	0
uncultured_Bacteroidetes_bacterium	0	0	0	0	0	0	0	0	0	0	0	0	0	0	0	0	0	0	0	0	0	0	0	0	0	0	0	0	0	0	0	0	0	5.51876e-05	0	0	0	0	0	0	0	0	0	1.37969e-05	0	0	0	0	0
Actinomyces_sp._oral_taxon_448_str._F0400	0	0	0	2.75938e-05	0	2.75938e-05	0	1.37969e-05	1.37969e-05	0.000110375	0	0	0	0	0	0	0	0	0	0	0	0	0	0	0	0	0	0	0	0	2.75938e-05	0	0	0	0	5.51876e-05	0	0	0	1.37969e-05	0	1.37969e-05	1.37969e-05	0.000193157	0	0	0	5.51876e-05	0
Granulicatella_sp._BB-11	0	0	0	8.27815e-05	4.13907e-05	2.75938e-05	1.37969e-05	0	0	1.37969e-05	0	1.37969e-05	0	1.37969e-05	0	0	0	0	0	0	0	1.37969e-05	0	0	2.75938e-05	0	1.37969e-05	0	0	1.37969e-05	0	2.75938e-05	1.37969e-05	0	1.37969e-05	1.37969e-05	1.37969e-05	2.75938e-05	0	1.37969e-05	0	8.27815e-05	0	4.13907e-05	0	2.75938e-05	2.75938e-05	1.37969e-05	0
metagenome	0	0	0	0	0	0	0	0	0	0	0	0	0	0	0	0	0	0	0	0	0	0	0	0	0	0	0	0	0	0	0	0	0	0	0	0	0	0	0	0	0	0	0	0	0	0	0	0	0
uncultured_delta_proteobacterium	0	0	0	0	0	0	0	0	0	0	0	0	0	0	0	0	0	0	0	0	0	0	0	0	0	0	0	0	0	0	0	0	0	0	0	0	0	0	0	0	0	0	0	0	0	0	0	0	0
metagenome	0	0	0	0	0	0	0	0	0	0	0	0	0	0	0	0	0	0	0	0	0	0	0	0	0	0	0	0	0	0	0	0	0	0	0	0	0	0	0	0	0	0	0	0	0	0	0	0	0
uncultured_Spartobacteria_bacterium	0	0	0	0	0	0	0	0	0	0	0	0	0	0	0	0	0	0	0	0	0	0	0	0	0	0	0	0	0	0	0	0	0	0	0	0	0	0	0	0	0	0	0	0	0	0	0	0	0
metagenome	0	0	5.51876e-05	0	8.27815e-05	0	0	0	0	0	0	1.37969e-05	0	0	0	0	0	1.37969e-05	2.75938e-05	0.000193157	0	0	0	0	0	0	0	0	0	2.75938e-05	0	0	0	0	0	0	0	0	0	0	0	0	0	0	0	0	0	0	0
Treponema_medium	0	0	0	0	1.37969e-05	0	5.51876e-05	0	0	0	0	0	0	0	2.75938e-05	0	0	0	0	2.75938e-05	0	0	0	0	5.51876e-05	0	0	2.75938e-05	0	0.000165563	1.37969e-05	0	0	0	1.37969e-05	6.89845e-05	1.37969e-05	0	0	0.000193157	0	0	0	0	0	0	0	0	0
uncultured_Myxococcales_bacterium	0	0	0	0	0	0	0	0	0	0	0	0	0	0	0	0	0	0	0	0	0	0	0	0	0	0	0	0	0	0	0	0	0	0	0	0	0	0	0	0	0	0	0	0	0	0	0	0	0
Jonquetella_anthropi_DSM_22815	0	4.13907e-05	1.37969e-05	0	0	0	0	0	0	0	0	0	0	5.51876e-05	0	0	0	0	0	0	0	0	0	1.37969e-05	1.37969e-05	0	0.000193157	0.000124172	0	0	0	0	0	0	0	4.13907e-05	0	0	0	0	0	0	0	0	0	0	0	1.37969e-05	0
uncultured_archaeon	0	0	0	0	0	0	0	0	0	0	0	0	0	0	0	0	0	0	0	0	0	0	0	0	0	0	0	0	0	0	0	0	0	0	0	0	0	0	0	0	0	0	0	0	0	0	0	0	0
bacterium_enrichment_culture_clone_B30	0	0	0	0	0	0	0	0	0	0	0	0	0	0	0	0	0	0	0	0	0	0	0	0	0	0	0	0	0	0	0	0	0	0	0	0	0	0	0	0	0	0	0	0	0	0	0	0	0
Bergeyella_porcorum	0	0	0	0	6.89845e-05	0	0	0	0	0	0	0	0	0	0	0	2.75938e-05	0	0	0.00017936	0	1.37969e-05	0	0	0	0	0	0	0	1.37969e-05	0	0	0	0	0	0	0	0	0	0	0	0	0	0	0	0	0	0	0
uncultured_soil_bacterium	0	0	0	0	0	0	0	0	0	0	0	0	0	0	0	0	0	0	0	0	0	0	0	0	0	0	0	0	0	0	0	0	0	0	0	0	0	0	0	0	0	0	0	0	0	0	0	0	0
uncultured_Dokdonella_sp.	0	0	0	0	0	0	0	0	0	0	0	0	0	0	0	0	0	0	0	0	0	0	0	0	0	0	0	0	0	0	0	0	0	0	0	0	0	0	0	0	0	0	0	0	0	0	0	0	0
Stenotrophomonas_rhizophila	1.37969e-05	0	0	0	4.13907e-05	0	0	4.13907e-05	0	0	0	0	5.51876e-05	0	0	8.27815e-05	1.37969e-05	0	0	2.75938e-05	5.51876e-05	0	0	0	1.37969e-05	2.75938e-05	0	0	0	0	4.13907e-05	2.75938e-05	0	0	4.13907e-05	2.75938e-05	0	2.75938e-05	0	0	0	1.37969e-05	0	0	1.37969e-05	2.75938e-05	0	0	0
marine_metagenome	4.13907e-05	0	1.37969e-05	2.75938e-05	0	0	0.00017936	0	0	0	0	0	0	0	5.51876e-05	0	0	0	0	0	0	0	0	0	0	0	0	0	0	0	0	0	0	0	0	0	0	0	0	0	0	0	0	0	0	0	0	0	0
Halomonas_venusta	0	0	0	0	2.75938e-05	0	0	0	0	0	0	0	0	0	0	0	1.37969e-05	0	0	0.00017936	2.75938e-05	0	0	0	0	0	0	1.37969e-05	1.37969e-05	0	0	0	0	0	0	0	0	0	0	0	0	0	0	0	0	0	0	0	0
uncultured_Hyphomonas_sp.	0	0	0	0	0	0	0	0	0	0	0	0	0	0	0	0	0	0	0	0	0	0	0	0	0	0	0	0	0	0	0	0	0.00017936	0	2.75938e-05	0	0	2.75938e-05	0	0	1.37969e-05	0	2.75938e-05	0	0	0	0	0	0
uncultured_Sorangiineae_bacterium	0	0	0	0	0	0	0	0	0	0	0	0	0	0	0	0	0	0	0	0	0	0	0	0	0	0	0	0	0	0	0	0	0	0	0	0	0	0	0	0	0	0	0	0	0	0	0	0	0
metagenome	0	0	0	0	0	0	0	0	0	0	0	0	0	0	0	0	0	0	0	0	0	0	0	0	0	0	0	0	0	0	0	0	0	0	0	0	0	0	0	0	0	0	0	0	0	0	0	0	0
Pediococcus_pentosaceus	0	0	0	0	0	0	0	0	0	0	0	0	0	0	0	0	0	0	0	0	0	0	0	0	0	0	0	0	0	0	0	0	0	0	0	0	0	0	0	0	0	0	0	0	0	5.51876e-05	0	0	0
uncultured_Acidobacteria_bacterium	0	0	0	0	0	0	0	0	0	0	0	0	0	0	0	0	0	0	0	0	0	0	0	0	0	0	0	0	0	0	0	0	0	0	0	0	0	0	0	0	0	0	0	0	0	0	0	0	0
uncultured_Bifidobacterium_sp.	0	0	0	0	0	0	0	0	0	0	0	0	0	0	0	0	0	0	0	0	0	0	0	0	0	0	0	0	0	0	0	0	0.00017936	2.75938e-05	0	4.13907e-05	2.75938e-05	2.75938e-05	1.37969e-05	0	0	0	8.27815e-05	0	0	0	0	0	0
metagenome	0	0	0	0	0	0	0	0	0	0	0	0	0	0	0	0	0	0	0	0	0	0	0	0	0	0	0	0	0	0	0	0	0	0	0	0	0	0	0	0	0	0	0	0	0	0	0	0	0
Firmicutes_oral_clone_BB124	0	0	0	0	0	0	0	0	0	0	0	0	0	0	0	0	0	0	0	1.37969e-05	0	0	0	0	0	0	0	0	0	0	0	1.37969e-05	0	0	0	2.75938e-05	0	0	5.51876e-05	2.75938e-05	0	0	0	0	0	0	0	0	0
Lactobacillus_perolens	0	0	0	0	0	0.000165563	0	0	0	0	4.13907e-05	1.37969e-05	1.37969e-05	2.75938e-05	0	0	0	1.37969e-05	0	0	0	0	0	0	0	0	0	0	0	0	0	0	0	0	0	0	0	0	0	0	0	0	0	0	0	0	0	0	0
bacterium_Ellin6089	1.37969e-05	0	0	0	0	0	0	0	0	0	0	0	0	0	0	0	0	0	0	0	0	0	0	0	0	0	0	0	0	0	0	0	0	0	0	0	0	0	0	0	0	0	0	0	0	0	0	0	0
uncultured_proteobacterium	0	0	0	0	0	0	0	0	0	0	0	0	0	0	0	0	0	0	0	0	0	0	0	0	0	0	0	0	0	0	0	0	0	0	0	0	0	0	0	0	0	0	0	0	0	0	0	0	0
Dermacoccus_nishinomiyaensis	2.75938e-05	0	2.75938e-05	1.37969e-05	0	4.13907e-05	6.89845e-05	0.000165563	0	0	0	0	0	0	0	0.000110375	0	0	0	0	2.75938e-05	0	0	0	0	0	0	0	0	0	0	0	0	0	1.37969e-05	2.75938e-05	0	0	4.13907e-05	2.75938e-05	0	0	0	0	0	0	0	1.37969e-05	0
Eggerthia_catenaformis	0	0	0	2.75938e-05	6.89845e-05	0	1.37969e-05	0	0	0	0	0	0	0	0	0	0	0	0	5.51876e-05	0	0	0	2.75938e-05	1.37969e-05	1.37969e-05	0	0	4.13907e-05	0.000151766	4.13907e-05	9.65784e-05	0	2.75938e-05	0	2.75938e-05	1.37969e-05	1.37969e-05	0	0.000137969	0	0	0	0	0	0	0	0	0
Bacillus_sp.	0	0	0	0	0	0	0	0	0	0	0	0	0	0	0	0	0	0	0	0	0	0	0	0	0	0	0	0	0	0	0	4.13907e-05	0	0.000151766	0	1.37969e-05	0	1.37969e-05	0	0	0	0	0	0	0	0	0	0	0
Geobacillus_stearothermophilus	0	4.13907e-05	2.75938e-05	0	4.13907e-05	0	0	5.51876e-05	0	0	0	6.89845e-05	9.65784e-05	0	4.13907e-05	0.000151766	0	4.13907e-05	0	0	5.51876e-05	0	0	0	4.13907e-05	0	0	0	0	0	0	0	0	0	0	0	0	0	0	0	0	0	0	0	0	0	0	0	0
uncultured_delta_proteobacterium	0	0	0	0	0	0	0	0	0	0	0	0	0	0	0	0	0	0	0	0	0	0	0	0	0	0	0	0	0	0	0	0	0	0	0	0	0	0	0	0	0	0	0	0	0	0	0	0	0
uncultured_forest_soil_bacterium	0	0	0	0	0	0	0	0	0	0	0	0	0	0	0	0	0	0	0	0	0	0	0	0	0	0	0	0	0	0	0	1.37969e-05	0	0	0	0	0	0	0	0	0	0	0	0	0	0	0	0	0
metagenome	0	0	0	0	0	0	0	0	0	0	0	0	0	0	0	0	0	0	0	0	0	0	0	0	0	0	0	0	0	0	0	0	0	0	0	0	0	0	0	0	0	0	0	0	0	0	0	0	0
Nocardiopsis_dassonvillei_subsp._dassonvillei	0	0	0	0	0	0	0	0	0	1.37969e-05	0	0	0	0	0	0	0	0	0	0	0	0	5.51876e-05	1.37969e-05	2.75938e-05	1.37969e-05	0	0	1.37969e-05	0	0.000151766	0	0	0	0	0	0	0	0	0	0	0	0	0	0	0	0	0	0
Bacteroidia_bacterium_canine_oral_taxon_041	0	0	0	0	0	0	0	0	0	0	0	0	0	0	0	0	0	0	0	0	0	0	0	0	0	0	0	0	0	1.37969e-05	0	0	0	0	4.13907e-05	0	0	0	0	0	0	1.37969e-05	0	0	0	0	0.000151766	0	0
metagenome	0	0	0	0	0	0	0	0	0	0	0	0	0	0	0	0	0	0	0	0	0	0	0	0	0	0	0	0	0	0	0	0	0	0	0	0	0	0	0	0	0	0	0	0	0	0	0	0	0
wastewater_metagenome	0	0	0	0	0	0	0	0	0	0	0	0	0	0	0	0	0	0	0	0	0	0	0	0	0	0	0	0	0	0	0	0	0	0	0	0	0	0	0	0	0	0	0	0	0	0	0	0	0
uncultured_Acidobacterium_sp.	0	0	0	0	0	0	0	0	0	0	0	0	0	0	0	0	0	0	0	0	0	0	0	0	0	0	0	0	0	0	0	0	0	0	0	0	0	0	0	0	0	0	0	0	0	0	0	0	0
Porphyromonadaceae_bacterium_DJF_B175	0	6.89845e-05	5.51876e-05	2.75938e-05	5.51876e-05	0	0.000137969	0	4.13907e-05	2.75938e-05	0	0	0	0	0	0	0	0	0	0	0	0	0	0	0	0	0	4.13907e-05	0	0	0	0	0	0	0	0	0	0	0	0	0	0	0	0	0	0	1.37969e-05	0	0
Selenomonas_artemidis	4.13907e-05	6.89845e-05	1.37969e-05	0	4.13907e-05	0	1.37969e-05	5.51876e-05	2.75938e-05	6.89845e-05	0	5.51876e-05	0	0	0	0	0	5.51876e-05	0	0	0	0	0	0	2.75938e-05	0	0	0	0	0	0	0	0	0	0	5.51876e-05	1.37969e-05	0	0	0	0	0	0	0	0	0	0	0	0
metagenome	0	0	0	0	0	0	0	0	0	0	0	0	0	0	0	0	0	0	0	0	0	0	0	0	0	0	0	0	0	0	0	0	0	0	0	0	0	0	0	0	0	0	0	0	0	0	0	0	0
Fusobacterium_necrophorum_subsp._necrophorum	0	0	1.37969e-05	0	0	0	4.13907e-05	0	0	0	0	0	0	0	0	0	0	0	0	0	0	0	0	0	0	0	0	6.89845e-05	0	0	0	5.51876e-05	0	0	2.75938e-05	4.13907e-05	0	0	0	0	0	2.75938e-05	0	0	0	0	0	0	0
unidentified	0	0	0	0	0	0	0	0	0	0	0	0	0	0	0	0	0	0	0	0	0	0	0	0	0	0	0	0	0	0	0	0	0	0	0	0	0	0	0	0	0	0	0	0	0	0	0	0	0
uncultured_soil_bacterium	0	0	0	0	0	0	0	0	0	0	0	0	0	0	0	0	0	0	0	0	0	0	0	0	0	0	0	0	0	0	0	0	0	0	0	0	0	0	0	0	0	0	0	0	0	0	0	0	0
uncultured_Chloroflexi_bacterium	0	0	0	0	0	0	0	0	0	0	0	0	0	0	0	0	0	0	0	0	0	0	0	0	0	0	0	0	0	0	0	0	0	0	0	0	0	0	0	0	0	0	0	0	0	0	0	0	0
Alistipes_obesi	0	0	0	0	0	0	9.65784e-05	0	0	0	0	2.75938e-05	2.75938e-05	0	0.000137969	0	0	0	0	0	0	0	0	0	0	0	0	0	0	0	0	0	0	0	0	0	0	0	0	0	0	0	0	0	0	0	0	0	0
Prevotella_disiens_JCM_6334_=_ATCC_29426	0	0	0	0	0	0	1.37969e-05	0	0	0	0	0	0	0	0	0	0	0	0	0	0	0	0	0	0	0	0	0	0	1.37969e-05	0	0	0	0	0	0.000137969	4.13907e-05	0	0	0	4.13907e-05	0	0	0	0	0	1.37969e-05	0	0
uncultured_Acidobacteriales_bacterium	0	0	0	0	0	0	0	0	0	0	0	0	0	0	0	0	0	0	0	0	0	0	0	0	0	0	0	0	0	0	0	0	0	0	0	0	0	0	0	0	0	0	0	0	0	0	0	0	0
uncultured_Verrucomicrobia_bacterium	0	0	0	0	0	0	0	0	0	0	0	0	0	0	0	0	0	0	0	0	0	0	0	0	0	0	0	0	0	0	0	0	0	0	0	0	0	0	0	0	0	0	0	0	0	0	0	0	0
Acidovorax_defluvii	0	0	0	0	0	0	0	0	0	0	2.75938e-05	0	0	0	0	0	2.75938e-05	0	0	0	0	0	1.37969e-05	0	0	0	0	0	0	0	0	5.51876e-05	0.000137969	2.75938e-05	4.13907e-05	0	2.75938e-05	0	1.37969e-05	0	2.75938e-05	0	4.13907e-05	0	0	0	0	0	0
uncultured_prokaryote	0	0	0	0	0	0	0	0	0	0	0	0	0	0	0	0	0	0	0	0	0	0	0	0	0	0	0	0	0	0	0	0	0	0	0	0	0	0	0	0	0	0	0	0	0	0	0	0	0
Leptotrichia_goodfellowii_DSM_19756	0	0	0	0	0	0	0	0	2.75938e-05	0	0	1.37969e-05	0	0	0	0	0	0	0	0	0	0.000124172	0	0	2.75938e-05	0	0	0	0	0	0	0	0	1.37969e-05	0	0	0	0	0	0	0	0	0	0	0	2.75938e-05	0	0	0
uncultured_Firmicutes_bacterium	0	0	0	0	0	0	0	0	0	0	0	0	0	0	0	0	0	0	0	0	0	0	0	0	0	0	0	0	0	0	0	0	0	0	0	0	0	0	0	0	0	0	0	0	0	0	0	0	0
uncultured_Chitinophagaceae_bacterium	0	0	0	0	0	0	0	0	0	0	0	0	0	0	0	0	2.75938e-05	0	0	0	0	1.37969e-05	1.37969e-05	0	0	0	0	0	0	0	0	0	0	0	0	0	0	0	0	0	0	0	0	0	0	0	0	0	0
uncultured_Bellilinea_sp.	0	0	0	0	0	0	0	0	0	0	0	0	0	0	0	0	0	0	0	0	0	0	0	0	0	0	0	0	0	0	0	0	0	0	0	0	0	0	0	0	0	0	0	0	0	0	0	0	0
Prevotella_sp._oral_clone_FW035	0	0	0	0	0	0	0	0	0	0	0	0	0	0	0	0	0	0	0	0	0	0	0	0	0	0	0	0	0	0	0	0	0	0	0	1.37969e-05	0	0	0	0.000124172	1.37969e-05	0	0	0	0	0	0	0	0
uncultured_Nitrospira_sp.	0	0	0	0	0	0	0	0	0	0	0	0	0	0	0	0	0	0	0	0	0	0	0	0	0	0	0	0	0	0	0	0	0	0	0	0	0	0	0	0	0	0	0	0	0	0	0	0	0
uncultured_eubacterium_E1-K9	0	0	0	0	4.13907e-05	0	0	0	0	0	0	0	0	0	0	0	0	0	0	6.89845e-05	0	0	0	4.13907e-05	0	0	0	0	0	0.000124172	1.37969e-05	1.37969e-05	0	0	0	0	4.13907e-05	0	0	6.89845e-05	0	0	0	2.75938e-05	0	0	0	0	0
unidentified	0	0	0	0	0	0	0	0	0	0	0	2.75938e-05	0	0	0	0	0	0	1.37969e-05	4.13907e-05	0	0	0	0	0	0	0	0	0	0	0	2.75938e-05	1.37969e-05	0	2.75938e-05	6.89845e-05	0	0	0	0	1.37969e-05	0	0	0	0	0	0	1.37969e-05	0
metagenome	0	0	0	0	0	0	0	0	0	0	0	0	0	0	0	0	0	0	0	0	0	0	0	0	0	0	0	0	0	0	0	0	0	0	0	0	0	0	0	0	0	0	0	0	0	0	0	0	0
uncultured_Prevotella_sp.	0	1.37969e-05	0	0	0	0	0	0	0	0	0	2.75938e-05	0	0	0	0	0	0	0	0	0	0	0	0	0	0	0	0	1.37969e-05	0	0	0	0	0	0	0	0	1.37969e-05	0	2.75938e-05	0	0	0	0	0	0	0	0	0
metagenome	0	0	0	1.37969e-05	0	0	0	0	0	0	0	0	0	0	0	0	0	0	0	0	0	0	0	0	0	0	0	0	0	0	0	0	0	0	0	0	1.37969e-05	0	0	0	0	0	0	0	0	0	0	0	0
metagenome	0	0	0	0	0	0	0	0	0	0	0	0	0	0	0	0	0	0	0	0	0	0	0	0	0	0	0	0	0	0	0	0	0	0	0	0	0	0	0	0	0	0	0	0	0	0	0	0	0
metagenome	0	0	0	0	0	0	0	0	0	0	0	0	0	0	0	0	0	0	0	0	0	0	0	0	0	0	0	0	0	0	0	0	0	0	0	0	0	0	0	0	0	0	0	0	0	0	0	0	0
Prevotella_bivia	0	0	0	0	0	1.37969e-05	0	0	0	0	0	0	0	0	0	0	0	0	0	2.75938e-05	1.37969e-05	0	0	0	0	0	0	0	0	0	0	0	0	0	0	0	0	0	0	0	0	0	0	0	0	0	0	0	0
uncultured_marine_bacterium	0	0	0	0	0	0	0	0	0	0	0	0	0	0	0	0	0	0	0	0	0	0	0	0	0	0	0	0	0	0	0	0	0	0	0	0	0	0	1.37969e-05	0	0	0	0	0	0	0	0	0	0
Candidatus_Saccharibacteria_bacterium_UB2523	0	1.37969e-05	0	0	0	0	0	0	0	0	0	0	0	2.75938e-05	0	0	0	0	0	0	0	0	0	0	0	0	5.51876e-05	1.37969e-05	0	0	0	0	0	0	0	0	0	0	0	0.000124172	1.37969e-05	0	0	0	0	0	0	0	0
Slackia_sp._S4-C6	0	0	0	0	8.27815e-05	1.37969e-05	0	1.37969e-05	0	0	0	0	0	0	0	0	0	0	0	1.37969e-05	0	0	0	1.37969e-05	0	4.13907e-05	0	0	0	6.89845e-05	0	0	0	5.51876e-05	0	0	0	0	0	0.000110375	0	0	0	0	0	5.51876e-05	0	0	0
unidentified	0	0	0	0	0	0	0	0	0	0	0	0	0	0	0	0	0	0	0	0	0	0	0	0	0	0	0	0	0	1.37969e-05	0	0	0	0	0	1.37969e-05	0	0	0	2.75938e-05	0	0	0	0	0	0	0	0	0
Treponema_sp._canine_oral_taxon_201	0	0	0	0	4.13907e-05	0	0	0	0	0	0	0	0	0	1.37969e-05	0	0	0	0	0	0	0	0	0	0	0	0	0	0	1.37969e-05	0	0	0	0	0	0	0	0	0	0	0	0	0	0	0	0	0	0	0
Sporosarcina_pasteurii	0	0	0	0	0	0	0	0	0	0	2.75938e-05	0	0	0	0.000110375	0	0	0	0	0	0	0	0	0	0	0	0	0	0	0	0	0	0	0	0	0	0	0	0	0	0	0	0	0	0	0	0	0	0
Treponema_denticola	0	1.37969e-05	0	0	4.13907e-05	0	0	0	0	0	0	0	0	0	0	0	0	0	0	1.37969e-05	0	0	0	0	0	0	0	0	2.75938e-05	6.89845e-05	0	0	0	0	0	2.75938e-05	2.75938e-05	0	1.37969e-05	6.89845e-05	0	0	0	0	0	0	0	0	0
uncultured_Bergeyella_sp.	0	0	0	0	0	0	0	0	0	0	0	0	0	0	0	0	0	0	0	0	0	0	0	0	0	0	0	0	0	0	0	0	0	0	0	2.75938e-05	0	0	0	0	0	0	0	0	2.75938e-05	0	0	0.000110375	0
uncultured_soil_bacterium	0	0	0	0	0	0	0	0	0	0	0	0	0	0	0	0	0	0	0	0	0	0	0	0	0	0	0	0	0	0	0	0	0	0	0	0	0	0	0	0	0	0	0	0	0	0	0	0	0
uncultured_soil_bacterium	0	0	0	0	0	0	0	0	0	0	0	0	0	0	0	0	0	0	0	0	0	0	0	0	0	0	0	0	0	0	0	0	0	0	0	0	0	0	0	0	0	0	0	0	0	0	0	0	0
uncultured_Syntrophobacterales_bacterium	0	0	0	0	0	0	0	0	0	0	0	0	0	0	0	0	0	0	0	0	0	0	0	0	0	0	0	0	0	0	0	0	0	0	0	0	0	0	0	0	0	0	0	0	0	0	0	0	0
metagenome	0	0	0	0	0	0	0	0	0	0	0	0	0	0	0	0	0	0	0	0	0	0	0	0	0	0	0	0	0	0	0	0	0	0	0	0	0	0	0	0	0	0	0	0	0	0	0	0	0
metagenome	0	0	0	0	0	0	0	0	0	0	0	0	0	0	0	0	0	0	0	0	0	0	0	0	0	0	0	0	0	0	0	0	0	0	0	0	0	0	0	0	0	0	0	0	0	0	0	0	0
uncultured_Xanthomonadaceae_bacterium	0	0	0	0	0	0	0	0	0	0	0	0	0	0	0	0	0	0	0	0	0	0	0	0	0	0	0	0	0	0	0	0	0	0	0	0	0	0	0	0	0	0	0	1.37969e-05	0	0	0	0	0
Rothia_mucilaginosa	0	0	0	6.89845e-05	0	1.37969e-05	0	0	0	0	0	0	0	0	0	0	0	0	0	0	0	0	0	0	0	0	1.37969e-05	2.75938e-05	2.75938e-05	0	1.37969e-05	0	0	4.13907e-05	1.37969e-05	0.000110375	1.37969e-05	2.75938e-05	1.37969e-05	6.89845e-05	1.37969e-05	2.75938e-05	0	0	0	0	0	0	0
uncultured_Verrucomicrobia_bacterium	0	0	0	0	0	0	0	0	0	0	0	0	0	0	0	0	0	0	0	0	0	0	0	0	0	0	0	0	0	0	0	0	0	0	0	0	0	0	0	0	0	0	0	0	0	0	0	0	0
Capnocytophaga_gingivalis	1.37969e-05	2.75938e-05	5.51876e-05	0	8.27815e-05	2.75938e-05	4.13907e-05	5.51876e-05	2.75938e-05	0	0	0	0	0	0	2.75938e-05	0	2.75938e-05	2.75938e-05	5.51876e-05	0	2.75938e-05	0	0	1.37969e-05	0	0	1.37969e-05	0	1.37969e-05	2.75938e-05	0	0	0	0	0	4.13907e-05	0	0	2.75938e-05	0	8.27815e-05	1.37969e-05	1.37969e-05	0	1.37969e-05	1.37969e-05	0	0
uncultured_alpha_proteobacterium	0	0	0	0	0	0	0	0	0	0	0	0	0	0	0	0	0	0	0	0	0	0	0	0	0	0	0	0	0	0	0	0	0	0	0	0	0	0	0	0	0	0	0	0	0	0	0	0	0
uncultured_Fimbriimonas_sp.	0	0	0	0	2.75938e-05	0	1.37969e-05	0	2.75938e-05	0	0	0	0	0	1.37969e-05	0	0	0	0	9.65784e-05	5.51876e-05	5.51876e-05	0	0	0	0	0	0	0	1.37969e-05	0	0	0	0	0	0	0	0	0	0	0	0	0	0	0	0	0	0	0
Leptotrichia_sp._oral_clone_EI022	0	0	0	0	0	0	0	0	0	0	0	0	0	0	0	0	0	0	0	0	0	5.51876e-05	0	0	0	0	0	0	0	0	0	2.75938e-05	0	0	0	0	0	0	0	0	0	9.65784e-05	0	0	0	0	0	0	0
Acinetobacter_baumannii	0	0	0	0	0	0	0	0	0	1.37969e-05	0	0	0	0	0	0	0	0	0	0	0	1.37969e-05	9.65784e-05	0	0	0	0	0	0	0	0	0	0	0	1.37969e-05	0	2.75938e-05	0	0	0	0	0	0	0	0	0	0	0	0
metagenome	0	0	0	0	0	0	0	0	0	0	0	0	0	0	0	0	0	0	0	0	0	0	0	0	0	0	0	0	0	0	0	0	0	0	0	0	0	0	0	0	0	0	0	0	0	0	0	0	0
uncultured_Rhodanobacter_sp.	0	1.37969e-05	1.37969e-05	0	4.13907e-05	0	0	0	0	1.37969e-05	0	0	0	0	0	0	0	0	0	0	0	0	0	0	0	0	0	0	0	0	0	0	0	0	0	0	0	0	0	0	1.37969e-05	0	0	0	0	0	0	0	0
uncultured_prokaryote	0	0	0	0	0	0	0	0	0	0	0	0	0	0	0	0	0	0	0	0	0	0	0	0	0	0	0	0	0	0	0	0	0	0	0	0	0	0	0	0	0	0	0	0	0	0	0	0	0
uncultured_alpha_proteobacterium	0	0	0	0	0	0	0	0	0	0	0	0	0	0	0	0	0	0	0	0	0	0	0	0	0	0	0	0	0	0	0	0	0	0	0	0	0	0	0	0	0	0	0	0	0	0	0	0	0
uncultured_Ferruginibacter_sp.	0	0	0	0	0	0	0	0	0	0	0	0	0	0	0	0	0	0	0	0	0	0	0	0	0	0	0	0	0	0	0	0	0	0	0	0	0	0	0	0	0	0	0	0	0	0	0	0	0
metagenome	0	0	0	0	0	0	0	0	0	0	0	0	0	0	0	0	0	0	0	0	0	0	0	0	0	0	0	0	0	0	0	0	0	0	0	0	0	0	0	0	0	0	0	0	0	0	0	0	0
Providencia_alcalifaciens	0	1.37969e-05	0	0	0	0	0	0	0	0	0	0	0	1.37969e-05	0	0	0	0	0	0	0	0	0	0	0	1.37969e-05	9.65784e-05	0	0	0	1.37969e-05	0	0	0	0	0	0	0	0	0	0	0	0	0	0	0	0	0	0
Thermus_thermophilus	0	0	0	0	0	0	4.13907e-05	0	0	0	0	0	0	0	9.65784e-05	4.13907e-05	0	0	0	0	0	0	0	0	0	0	0	0	0	0	0	0	0	0	0	0	0	0	0	0	0	0	0	0	1.37969e-05	2.75938e-05	0	0	0
uncultured_Lactococcus_sp.	0	0	0	0	0	0	0	0	0	0	0	0	0	0	0	0	0	0	0	0	0	0	0	0	0	0	0	0	0	0	0	0	0	0	0	0	0	0	0	0	0	0	0	0	0	0	0	0	0
Lactobacillus_casei	0	0	0	0	0	0	0	0	0	4.13907e-05	5.51876e-05	1.37969e-05	2.75938e-05	1.37969e-05	0	1.37969e-05	0	0	0	0	0	0	0	0	0	0	2.75938e-05	0	0	0	2.75938e-05	0	0	5.51876e-05	0	0	0	0	0	0	0	0	0	1.37969e-05	0	1.37969e-05	0	1.37969e-05	0
uncultured_Desulfovibrio_sp.	0	0	0	0	0	0	4.13907e-05	0	0	0	0	1.37969e-05	0	0	8.27815e-05	2.75938e-05	0	0	0	0	0	0	0	0	0	0	0	0	0	0	0	0	0	0	0	0	0	0	0	0	0	0	0	0	0	0	0	0	0
uncultured_Acidobacteria_bacterium	0	0	0	0	0	0	0	0	0	0	0	0	0	0	0	0	0	0	0	0	0	0	0	0	0	0	0	0	0	0	0	0	0	0	0	0	0	0	0	0	0	0	0	0	0	0	0	0	0
metagenome	0	0	0	0	0	0	0	0	0	0	0	0	0	0	0	0	0	0	0	0	0	0	0	0	0	0	0	0	0	0	0	0	0	0	0	0	0	0	0	0	0	0	0	0	0	0	0	0	0
uncultured_Acidobacteriales_bacterium	0	0	0	0	0	0	0	0	0	0	0	0	0	0	0	0	0	0	0	0	0	0	0	0	0	0	0	0	0	0	0	0	0	0	0	0	0	0	0	0	0	0	0	0	0	0	0	0	0
uncultured_Fluviicola_sp.	0	0	0	0	0	0	0	0	0	0	1.37969e-05	0	0	5.51876e-05	0	0	0	0	0	0	0	0	0	0	0	0	0	0	0	0	0	0	0	0	8.27815e-05	0	0	0	0	0	0	0	0	0	0	0	0	0	0
Treponema_socranskii_subsp._socranskii	0	0	0	0	0	0	0	0	0	0	0	0	0	0	0	0	0	0	0	0	0	0	0	0	0	0	8.27815e-05	0	0	0	0	0	0	0	0	0	0	0	0	0	0	0	0	0	0	0	1.37969e-05	1.37969e-05	0
uncultured_delta_proteobacterium	0	0	0	0	0	0	0	0	0	0	0	0	0	0	0	0	0	0	0	0	0	0	0	0	0	0	0	0	0	0	0	0	0	0	0	0	0	0	0	0	0	0	0	0	0	0	0	0	0
uncultured_soil_bacterium	0	0	0	0	0	0	0	0	0	0	0	0	0	0	0	0	0	0	0	0	0	0	0	0	0	0	0	0	0	0	0	0	0	0	0	0	0	0	0	0	0	0	0	0	0	0	0	0	0
metagenome	0	0	0	0	0	0	0	0	0	0	0	0	0	0	0	0	0	0	0	0	0	0	0	0	0	0	0	0	0	0	0	0	0	0	0	0	0	0	0	0	0	0	0	0	0	0	0	0	0
uncultured_Anaeroplasmataceae_bacterium	0	2.75938e-05	0	0	0	0	0	0	0	0	0	0	0	0	0	0	0	0	0	0	0	0	0	0	0	0	8.27815e-05	0	0	1.37969e-05	0	0	0	0	0	0	0	0	0	0	0	0	0	0	0	0	0	0	0
Campylobacter_fetus_subsp._fetus	0	0	0	0	0	0	0	0	0	0	0	0	0	0	0	0	0	0	0	1.37969e-05	0	0	0	0	0	0	0	0	0	0	0	0	0	0	0	0	0	0	0	0	0	0	0	0	0	0	0	0	0
metagenome	0	0	0	0	0	0	0	0	0	0	0	0	0	0	0	0	0	0	0	0	0	0	0	0	0	0	0	0	0	0	0	0	0	0	0	0	0	0	0	0	0	0	0	0	0	0	0	0	0
uncultured_proteobacterium	0	0	0	0	0	0	0	0	0	0	0	0	0	0	0	0	0	0	0	0	0	0	0	0	0	0	0	0	0	0	0	0	0	0	0	0	0	0	0	0	0	0	0	0	0	0	0	0	0
uncultured_Rhodobacteraceae_bacterium	0	0	0	0	0	0	0	0	2.75938e-05	0	0	0	0	0	0	0	2.75938e-05	0	1.37969e-05	0	0	6.89845e-05	0	0	0	0	0	0	0	0	0	0	0	0	0	0	0	0	0	0	0	0	0	0	0	0	0	0	0
unidentified	0	0	0	0	0	0	0	0	0	0	0	0	0	0	0	0	0	0	0	0	0	0	0	0	0	0	0	0	0	0	0	2.75938e-05	0	0	1.37969e-05	8.27815e-05	0	0	1.37969e-05	0	0	6.89845e-05	0	0	0	0	0	4.13907e-05	2.75938e-05
metagenome	0	0	0	0	1.37969e-05	0	0	0	0	0	0	0	0	0	0	0	0	0	0	0	0	0	0	0	0	0	0	0	0	0	0	2.75938e-05	2.75938e-05	8.27815e-05	0	0	1.37969e-05	0	0	0	0	1.37969e-05	0	1.37969e-05	0	0	0	0	0
Lactobacillus_murinus	0	2.75938e-05	2.75938e-05	0	0	0	2.75938e-05	0	0	0	0	0	0	0	0	0	0	0	0	0	0	0	0	0	0	0	0	0	0	0	0	0	0	0	0	0	0	0	0	0	1.37969e-05	0	0	0	0	4.13907e-05	0	0	0
Clostridiales_bacterium_feline_oral_taxon_148	0	0	0	0	0	0	0	0	0	0	0	0	0	0	0	0	0	0	0	0	0	0	0	0	1.37969e-05	0	0	0	1.37969e-05	0	1.37969e-05	0	0	0	0	0	0	0	0	8.27815e-05	0	0	0	0	0	0	0	0	0
metagenome	0	0	0	0	0	0	0	0	0	0	0	0	0	0	0	0	0	0	0	0	0	0	0	0	0	0	0	0	0	0	0	0	0	0	0	1.37969e-05	0	0	0	0	0	0	0	0	0	0	0	0	0
uncultured_proteobacterium	0	0	0	0	0	0	0	0	0	0	0	0	0	0	0	0	0	0	0	0	0	0	0	0	0	0	0	0	0	0	0	0	0	0	0	0	0	0	0	0	0	0	0	0	0	0	0	0	0
unidentified	0	0	0	1.37969e-05	0	4.13907e-05	0	0	0	8.27815e-05	0	0	0	0	1.37969e-05	0	0	0	0	0	0	0	1.37969e-05	0	0	0	0	0	0	4.13907e-05	4.13907e-05	0	0	0	1.37969e-05	2.75938e-05	0	2.75938e-05	0	0	0	0	2.75938e-05	0	0	2.75938e-05	0	0	0
wastewater_metagenome	0	0	0	0	0	0	0	0	0	0	0	0	0	0	0	0	0	0	0	0	0	0	0	0	0	0	0	0	0	0	0	0	0	0	0	0	0	0	0	0	0	0	0	0	0	0	0	0	0
Ruminococcus_flavefaciens	0	0	0	0	0	0	0	0	0	5.51876e-05	0	0	0	0	0	0	0	0	0	0	0	0	8.27815e-05	0	1.37969e-05	0	0	0	0	1.37969e-05	5.51876e-05	0	0	0	0	0	0	0	0	0	0	0	0	0	0	0	0	0	0
uncultured_compost_bacterium	0	0	0	0	0	0	0	0	0	0	0	0	0	0	8.27815e-05	0	0	0	0	0	0	0	0	0	0	0	0	0	0	0	0	0	0	0	0	0	0	0	0	0	0	0	0	0	0	0	0	0	0
Treponema_sp._oral_taxon_265	0	0	0	0	0	0	0	0	0	0	0	0	0	0	0	0	0	0	0	0	0	0	0	0	0	0	0	0	0	0	0	0	1.37969e-05	0	0	8.27815e-05	0	0	0	0	0	0	0	0	0	0	0	1.37969e-05	0
metagenome	0	0	0	0	0	0	0	0	0	0	0	0	0	0	0	0	0	0	0	0	0	0	0	0	0	0	0	0	0	0	0	0	0	0	0	0	0	0	0	0	0	0	0	0	0	0	0	0	0
uncultured_Acidothermaceae_bacterium	0	0	0	0	0	0	0	0	0	0	0	0	0	0	0	0	0	0	0	0	0	0	0	0	0	0	0	0	0	0	0	0	0	0	0	0	0	0	0	0	0	0	0	0	0	0	0	0	0
metagenome	0	0	0	0	0	0	0	0	0	0	0	0	0	0	0	0	0	0	0	0	0	0	0	0	0	0	0	0	0	0	0	0	0	0	0	0	0	0	0	0	0	0	0	0	0	0	0	0	0
Bacteroides_coprocola_DSM_17136	0	0	0	2.75938e-05	1.37969e-05	4.13907e-05	0	1.37969e-05	8.27815e-05	0	0	0	0	0	0	0	0	0	0	0	0	0	0	0	0	0	0	0	0	0	0	0	0	0	0	0	0	0	0	0	0	0	0	0	0	0	0	0	0
metagenome	1.37969e-05	0	0	0	0	0	0	8.27815e-05	1.37969e-05	0	0	0	0	0	0	0	0	0	0	0	0	0	0	0	0	0	0	0	0	0	0	0	0	0	0	0	0	0	0	0	0	0	0	0	0	0	0	0	0
Alcaligenes_faecalis	2.75938e-05	8.27815e-05	0	1.37969e-05	0	0	0	0	2.75938e-05	0	0	0	0	1.37969e-05	0	0	0	0	0	0	0	0	0	0	0	0	4.13907e-05	0	0	0	0	0	0	0	0	0	0	0	0	0	0	0	0	0	0	0	0	0	0
uncultured_Candidatus_Saccharibacteria_bacterium	0	0	0	2.75938e-05	1.37969e-05	6.89845e-05	1.37969e-05	0	0	0	0	0	0	0	0	0	0	0	0	0	0	0	1.37969e-05	0	0	0	0	0	0	0	0	0	0	0	2.75938e-05	6.89845e-05	0	1.37969e-05	0	6.89845e-05	0	1.37969e-05	0	1.37969e-05	0	0	1.37969e-05	0	2.75938e-05
Gemmatimonadetes_bacterium_LX87	0	0	0	0	0	0	0	0	0	0	0	0	0	0	0	0	0	0	0	0	0	0	0	0	0	0	0	0	0	0	0	0	0	0	0	0	0	0	0	0	0	0	0	0	0	0	0	0	0
uncultured_soil_bacterium	0	0	0	0	0	0	0	0	0	0	0	0	0	0	0	0	0	0	0	0	0	0	0	0	0	0	0	0	0	0	0	0	0	0	0	0	0	0	0	0	0	0	0	0	0	0	0	0	0
Bacteroidetes_sp._oral_clone_FX069	0	0	0	0	0	0	0	0	0	0	0	0	0	0	0	0	0	0	0	0	0	0	0	0	0	0	0	0	0	0	0	0	0	0	0	0	0	0	0	6.89845e-05	0	0	0	0	0	0	0	0	0
uncultured_Acidobacteria_bacterium	0	0	0	0	0	0	0	0	0	0	0	0	0	0	0	0	0	0	0	0	0	0	0	0	0	0	0	0	0	0	0	0	0	0	0	0	0	0	0	0	0	0	0	0	0	0	0	0	0
uncultured_Fibrobacteres_bacterium	0	0	0	0	0	0	0	0	0	0	0	0	0	0	0	0	0	0	0	0	0	0	0	0	0	0	0	0	0	0	0	0	0	0	0	0	0	0	0	0	0	0	0	0	0	0	0	0	0
uncultured_Defluviicoccus_sp.	0	0	0	0	0	0	0	0	0	0	0	0	0	0	0	0	0	0	0	0	0	0	0	0	0	0	0	0	0	0	0	0	0	0	0	0	0	0	0	0	0	0	0	0	0	0	0	0	0
Bacteroidales_oral_clone_MCE7_164	0	0	0	0	0	0	0	0	0	0	0	0	0	0	0	0	0	0	0	0	0	0	0	0	0	0	0	0	0	0	0	1.37969e-05	0	0	0	1.37969e-05	0	0	0	6.89845e-05	0	0	0	0	0	0	0	0	0
metagenome	0	0	0	0	0	0	0	0	0	0	0	0	0	0	0	0	0	0	0	0	0	0	0	0	0	0	0	0	0	0	0	0	0	0	0	0	0	0	0	0	0	0	0	0	0	0	0	0	0
uncultured_forest_soil_bacterium	0	0	0	0	0	0	0	0	1.37969e-05	0	0	0	0	0	0	0	0	2.75938e-05	0	0	0	6.89845e-05	2.75938e-05	0	0	0	0	0	0	0	0	0	0	0	0	0	0	0	0	0	0	0	0	0	0	0	0	0	0
metagenome	0	0	0	0	0	0	0	0	0	0	0	0	0	0	0	0	0	0	0	0	0	0	0	0	0	0	0	0	0	0	0	0	0	0	0	0	0	0	0	0	0	0	0	0	0	0	0	0	0
metagenome	0	0	0	0	0	0	0	0	0	0	0	0	0	0	0	0	0	0	0	0	0	0	0	0	0	0	0	0	0	0	0	0	0	0	0	0	0	0	0	0	0	0	0	0	0	0	0	0	0
Treponema_sp._5_22_BH022	0	6.89845e-05	0	1.37969e-05	1.37969e-05	0	0	0	0	0	0	0	0	6.89845e-05	0	0	0	0	0	0	0	0	0	0	0	0	1.37969e-05	0	0	0	0	0	0	0	0	0	0	0	0	0	0	0	0	0	0	0	0	0	0
Lysobacter_sp._RHLT3-4	0	0	0	0	0	0	0	0	0	0	0	0	0	0	0	0	0	0	0	0	0	0	0	0	0	0	0	0	0	0	0	0	0	0	0	0	0	0	0	0	0	0	0	0	0	0	0	0	0
metagenome	0	0	0	0	0	0	0	0	0	0	0	0	0	0	0	0	0	0	0	0	0	0	0	0	0	0	0	0	0	0	0	0	0	0	0	0	0	0	0	0	0	0	0	0	0	0	0	0	0
metagenome	0	0	2.75938e-05	0	0	0	0	0	0	0	0	0	0	0	0	0	0	0	0	0	0	0	0	1.37969e-05	0	0	0	6.89845e-05	0	0	0	0	0	0	0	0	0	0	0	0	0	0	0	0	0	0	0	0	0
Lactococcus_lactis	0	0	0	0	0	0	0	0	0	0	0	0	0	0	0	0	0	0	0	0	0	0	0	0	0	0	0	0	0	0	0	0	6.89845e-05	0	0	2.75938e-05	0	0	0	0	0	0	2.75938e-05	0	0	0	0	0	0
metagenome	0	0	0	0	0	0	0	0	0	0	0	0	0	0	0	0	0	0	0	0	0	0	0	0	0	0	0	0	0	0	0	0	0	0	0	0	0	0	0	0	0	0	0	0	0	0	0	0	0
uncultured_Gemmatimonadetes_bacterium	0	0	0	0	0	0	0	0	0	0	0	0	0	0	0	0	0	0	0	0	0	0	0	0	0	0	0	0	0	0	0	0	0	0	0	0	0	0	0	0	0	0	0	0	0	0	0	0	0
uncultured_delta_proteobacterium	0	0	0	0	0	0	0	0	0	0	0	0	0	0	0	0	0	0	0	0	0	0	0	0	0	0	0	0	0	0	0	0	0	0	0	0	0	0	0	0	0	0	0	0	0	0	0	0	0
metagenome	0	0	0	0	0	0	0	0	0	0	0	0	0	0	0	0	0	0	0	0	0	0	0	0	0	0	0	0	0	0	0	0	0	0	0	0	0	0	0	0	0	0	0	0	0	0	0	0	0
uncultured_Clostridium_sp.	0	0	0	0	0	0	0	0	0	0	0	0	0	0	0	0	0	0	0	0	0	0	0	0	0	0	0	0	0	0	0	0	0	0	0	0	0	0	0	0	0	0	0	0	0	0	0	0	0
uncultured_soil_bacterium	0	0	0	0	0	0	0	0	0	0	0	0	0	0	0	0	0	0	0	0	0	0	0	0	0	0	0	0	0	0	0	0	0	0	0	0	0	0	0	0	0	0	0	0	0	0	0	0	0
unidentified_rumen_bacterium_JW32	0	0	0	0	0	0	0	0	0	0	0	0	0	0	0	0	0	0	0	0	0	0	0	0	0	0	0	0	0	0	0	0	0	0	0	0	0	0	0	0	0	0	0	0	0	0	0	0	0
uncultured_proteobacterium	0	0	0	0	0	0	0	0	0	0	0	0	0	0	0	0	0	0	0	0	0	0	0	0	0	0	0	0	0	0	0	0	0	0	0	0	0	0	0	0	0	0	0	0	0	0	0	0	0
uncultured_prokaryote	0	0	0	0	0	0	0	0	0	0	0	0	0	0	0	0	0	0	0	0	0	0	0	0	0	0	0	0	0	0	0	0	0	0	0	0	0	0	0	0	0	0	0	0	0	0	0	0	0
Aggregicoccus_edonensis	0	0	0	0	0	0	0	0	0	0	0	0	0	0	0	0	0	0	0	0	0	0	0	0	0	0	0	0	0	0	0	0	0	0	0	0	0	0	0	0	0	0	0	0	0	0	0	0	0
metagenome	0	0	0	0	0	0	0	0	0	0	0	0	0	0	0	0	0	0	0	0	0	0	0	0	0	0	0	0	0	0	0	0	0	0	0	0	0	0	0	0	0	0	0	0	0	0	0	0	0
Bacteroides_plebeius	0	0	1.37969e-05	6.89845e-05	5.51876e-05	1.37969e-05	5.51876e-05	0	0	1.37969e-05	0	0	0	0	0	0	0	0	0	0	0	0	0	0	0	0	0	0	0	0	0	4.13907e-05	0	0	0	0	0	0	0	0	0	2.75938e-05	0	0	0	0	0	0	0
metagenome	0	0	0	0	0	0	0	0	0	0	0	0	0	0	0	0	0	0	0	0	0	0	0	0	0	0	0	0	0	0	0	0	0	0	0	0	0	0	0	0	0	0	0	0	0	0	0	0	0
Shuttleworthia_satelles_DSM_14600	0	2.75938e-05	0	0	6.89845e-05	5.51876e-05	0	0	0	0	0	0	1.37969e-05	1.37969e-05	1.37969e-05	0	0	0	0	0	0	0	0	4.13907e-05	0	0	2.75938e-05	0	1.37969e-05	4.13907e-05	0	0	0	0	0	0	0	0	1.37969e-05	2.75938e-05	1.37969e-05	0	0	0	0	2.75938e-05	0	0	0
Fenollaria_timonensis	0	0	0	0	0	0	0	0	0	0	0	0	0	0	0	0	0	0	0	0	0	0	0	0	0	0	0	0	0	0	0	0	0	0	0	0	0	0	0	0	0	6.89845e-05	0	0	1.37969e-05	0	0	1.37969e-05	0
Capnocytophaga_ochracea	0	0	0	0	0	0	0	0	0	6.89845e-05	0	1.37969e-05	0	0	0	0	1.37969e-05	1.37969e-05	0	0	0	0	4.13907e-05	0	4.13907e-05	0	0	0	0	0	0	0	0	0	0	0	0	0	2.75938e-05	0	0	0	0	0	0	0	0	0	0
Marinococcus_halophilus	0	0	0	0	0	0	0	0	0	0	0	0	0	0	0	0	0	0	0	0	0	0	0	0	0	0	0	0	0	0	0	0	0	5.51876e-05	1.37969e-05	0	0	0	0	0	0	0	0	2.75938e-05	0	0	0	0	0
uncultured_soil_bacterium	0	0	0	0	0	0	0	0	0	0	0	0	0	0	0	0	0	0	0	0	0	0	0	0	0	0	0	0	0	0	0	0	0	0	0	0	0	0	0	0	0	0	0	0	0	0	0	0	0
uncultured_soil_bacterium	0	0	0	0	0	0	0	0	0	0	0	0	0	0	0	0	0	0	0	0	0	0	0	0	0	0	0	0	0	0	0	0	0	0	0	0	0	0	0	0	0	0	0	0	0	0	0	0	0
metagenome	0	0	0	0	0	0	0	0	0	0	0	0	0	0	0	0	0	0	0	0	0	0	0	0	0	0	0	0	0	0	0	0	0	0	0	0	0	0	0	0	0	0	0	0	0	0	0	0	0
Clostridiales_bacterium_oral_taxon_075	0	0	0	0	0	0	0	0	0	0	0	0	0	5.51876e-05	0	0	0	0	0	0	0	0	0	0	0	0	2.75938e-05	0	0	0	0	0	0	0	2.75938e-05	4.13907e-05	0	0	0	0	0	5.51876e-05	0	0	0	0	2.75938e-05	0	0
uncultured_Porphyromonadaceae_bacterium	0	0	0	0	0	0	0	0	0	1.37969e-05	4.13907e-05	1.37969e-05	0	0	0	0	0	0	0	0	0	0	0	0	0	0	0	0	0	0	0	0	0	0	0	0	0	0	0	0	0	0	0	0	0	0	0	0	0
Eubacterium_sp._oral_clone_CK047	0	0	0	0	0	0	0	0	0	0	0	0	0	0	0	0	0	0	0	0	0	0	0	0	0	0	0	0	0	0	0	0	0	0	0	5.51876e-05	0	0	0	0	0	0	0	0	0	0	1.37969e-05	0	0
metagenome	0	0	0	0	0	0	0	0	0	0	0	0	0	0	0	0	0	0	0	0	0	0	0	0	0	0	0	0	0	0	0	0	0	0	0	0	0	0	0	0	0	0	0	0	0	0	0	0	0
uncultured_Myxococcales_bacterium	0	0	0	0	0	0	0	0	0	0	0	0	0	0	0	0	0	0	0	0	0	0	0	0	0	0	0	0	0	0	0	0	0	0	0	0	0	0	0	0	0	0	0	0	0	0	0	0	0
uncultured_soil_bacterium	0	0	0	0	0	0	0	0	0	0	0	0	0	0	0	0	0	0	0	0	0	0	0	0	0	0	0	0	0	0	0	0	2.75938e-05	0	0	0	0	0	0	0	0	0	5.51876e-05	0	0	0	0	0	0
metagenome	0	0	0	0	0	0	0	0	0	0	0	0	0	0	0	0	0	0	0	0	0	0	0	0	0	0	0	0	0	0	0	0	0	0	0	0	0	0	0	0	0	0	0	0	0	0	0	0	0
metagenome	0	0	0	0	0	0	0	0	0	0	0	0	0	0	0	0	0	0	0	0	0	0	0	0	0	0	0	0	0	0	0	0	0	0	0	0	0	0	0	0	0	0	0	0	0	0	0	0	0
uncultured_Actinomycetales_bacterium	0	0	0	0	0	0	0	0	0	0	0	0	0	0	0	0	0	0	0	0	0	0	0	0	0	0	0	0	0	0	0	0	0	0	0	0	0	0	0	0	0	0	0	0	0	0	0	0	0
uncultured_Acidobacteriaceae_bacterium	0	0	0	0	0	0	0	0	0	0	0	0	0	0	0	0	0	0	0	0	0	0	0	0	0	0	0	0	0	0	0	0	0	0	0	0	0	0	0	0	0	0	0	0	0	0	0	0	0
uncultured_Holophaga_sp.	0	0	0	0	0	0	0	0	0	0	0	0	0	0	0	0	0	0	0	0	0	0	0	0	0	0	0	0	0	0	0	0	0	0	0	0	0	0	0	0	0	0	0	0	0	0	0	0	0
uncultured_Desulfuromonadales_bacterium	0	0	0	0	0	0	0	0	0	0	0	0	0	0	0	0	0	0	0	0	0	0	0	0	0	0	0	0	0	0	0	0	0	0	0	0	0	0	0	0	0	0	0	0	0	0	0	0	0
Bacteroides_graminisolvens_DSM_19988_=_JCM_15093	0	0	0	0	0	0	0	0	0	0	0	0	0	0	0	0	0	0	0	0	0	0	0	0	0	0	0	0	0	0	0	0	5.51876e-05	0	0	0	0	0	0	0	0	0	0	0	0	0	0	0	0
uncultured_alpha_proteobacterium	0	0	0	0	0	0	0	0	0	0	0	0	0	0	0	0	1.37969e-05	0	0	0	0	0	0	5.51876e-05	1.37969e-05	4.13907e-05	0	0	0	2.75938e-05	0	4.13907e-05	0	0	0	0	2.75938e-05	0	1.37969e-05	0	0	0	0	0	0	0	0	0	0
uncultured_proteobacterium	0	0	0	0	0	0	0	0	0	0	0	0	0	0	0	0	0	0	0	0	0	0	0	0	0	0	0	0	0	0	0	0	0	0	0	0	0	0	0	0	0	0	0	0	0	0	0	0	0
metagenome	0	0	0	0	0	0	0	0	0	0	0	0	0	0	0	0	0	0	0	0	0	0	0	0	0	0	0	0	0	0	0	0	0	0	0	0	0	0	0	0	0	0	0	0	0	0	0	0	0
metagenome	0	0	0	0	0	0	0	0	0	0	0	0	0	0	0	0	0	0	0	0	0	0	0	0	0	0	0	0	0	0	0	0	0	0	0	0	0	0	0	0	0	0	0	0	0	0	0	0	0
Gaiella_sp._EBR4-RS1	0	0	0	1.37969e-05	0	0	0	0	0	0	0	0	0	0	0	0	0	0	0	0	0	0	0	0	2.75938e-05	0	0	0	0	1.37969e-05	0	0	0	0	0	0	1.37969e-05	0	0	0	0	0	0	0	0	0	0	0	0
uncultured_planctomycete	0	0	0	0	0	0	0	0	0	0	0	0	0	0	0	0	0	0	0	0	0	0	0	0	0	0	0	0	0	2.75938e-05	0	0	0	0	0	0	0	0	0	0	0	0	0	0	0	0	0	0	0
metagenome	0	0	0	0	0	0	0	0	0	0	0	0	0	0	0	0	0	0	0	0	0	0	0	0	0	0	0	0	0	0	0	0	0	0	0	0	0	0	0	0	0	0	0	0	0	0	0	0	0
uncultured_archaeon	0	0	0	0	0	0	0	0	1.37969e-05	0	0	0	0	0	0	0	0	0	0	0	0	0	0	0	0	0	0	0	0	0	0	0	0	0	0	0	0	0	0	0	0	0	0	0	0	0	0	0	0
uncultured_Desulfuromonadales_bacterium	0	0	0	0	0	0	0	0	0	0	0	0	0	0	0	0	0	0	0	0	0	0	0	0	0	0	0	0	0	0	0	0	0	0	0	0	0	0	0	0	0	0	0	0	0	0	0	0	0
metagenome	0	0	0	0	0	0	0	0	0	0	0	0	0	0	0	0	0	0	0	0	0	0	0	0	0	0	0	0	0	0	0	0	0	0	0	0	0	0	0	0	0	0	0	0	0	0	0	0	0
uncultured_Gemmatimonadetes_bacterium	0	0	0	0	0	0	0	0	0	0	0	0	0	0	0	0	0	0	0	0	0	0	0	0	0	0	0	0	0	0	0	0	0	0	0	0	0	0	0	0	0	0	0	0	0	0	0	0	0
uncultured_soil_bacterium	0	0	0	0	0	0	0	0	0	0	0	0	0	0	0	0	0	0	0	0	0	0	0	0	0	0	0	0	0	0	0	0	0	0	0	0	0	0	0	0	0	0	0	0	0	0	0	0	0
Hankyongella_aquatica	0	0	0	0	0	0	0	0	0	0	1.37969e-05	2.75938e-05	0	0	1.37969e-05	0	0	0	0	0	0	0	0	0	5.51876e-05	0	0	0	0	0	0	0	0	0	0	0	0	0	0	0	0	0	0	0	0	0	0	0	0
uncultured_Niastella_sp.	0	0	0	0	0	0	0	0	0	0	0	0	0	0	0	0	0	0	0	0	0	0	0	0	0	0	0	0	0	0	0	0	0	0	0	0	0	0	0	0	0	0	0	0	0	0	0	0	0
Bacillus_coagulans	0	0	0	0	0	0	0	0	0	0	0	0	0	0	0	0	0	0	0	0	0	0	0	0	0	0	0	0	0	0	0	2.75938e-05	0	0	0	0	0	0	0	0	0	5.51876e-05	0	0	0	0	0	0	0
uncultured_delta_proteobacterium	0	0	0	0	0	5.51876e-05	0	0	0	0	2.75938e-05	0	0	0	1.37969e-05	0	0	0	0	0	0	0	0	0	0	0	0	0	0	0	0	0	0	0	0	0	0	0	0	0	0	0	0	0	0	0	0	0	0
uncultured_Litorilinea_sp.	0	0	0	0	0	0	0	0	0	0	0	0	0	0	0	0	0	0	0	0	0	0	0	0	0	0	0	0	0	0	0	0	0	0	0	0	0	0	0	0	0	0	0	0	0	0	0	0	0
uncultured_Rubrobacterales_bacterium	0	0	0	0	0	0	0	0	0	0	0	0	0	0	0	0	0	0	0	0	0	0	0	0	0	0	0	0	0	0	0	0	0	0	0	0	0	0	0	0	0	0	0	0	0	0	0	0	0
uncultured_Caldilineaceae_bacterium	0	0	0	0	0	0	0	0	0	0	0	0	0	0	0	0	0	0	0	0	0	0	0	0	0	0	0	0	0	0	0	0	0	0	0	0	0	0	0	0	0	0	0	0	0	0	0	0	0
unidentified_bacterium_wb1_H11	0	0	0	0	0	0	0	0	0	0	0	0	0	0	0	0	0	0	0	0	0	0	0	0	0	0	0	0	0	0	0	0	0	0	0	0	0	0	0	0	0	0	0	0	0	0	0	0	0
Treponema_maltophilum_ATCC_51939	0	0	0	0	0	0	0	0	0	0	0	0	0	0	0	0	0	0	0	0	0	0	0	0	0	0	0	2.75938e-05	0	5.51876e-05	0	0	0	0	0	0	0	0	0	0	0	0	0	0	0	0	0	0	0
Actinomyces_sp._oral_taxon_414	0	0	0	0	0	0	0	0	0	0	0	0	0	0	0	0	0	0	0	0	0	0	2.75938e-05	0	0	0	0	0	0	0	0	0	0	0	0	0	0	0	0	0	0	0	0	0	0	0	0	0	0
uncultured_Rhodocyclaceae_bacterium	0	0	0	0	0	0	0	0	0	0	0	0	0	0	0	0	0	0	0	0	0	0	0	0	0	0	0	0	0	0	0	0	0	0	0	0	0	0	0	0	0	0	0	0	0	0	0	0	0
uncultured_soil_bacterium	0	0	0	0	0	0	0	0	0	0	0	0	0	0	0	0	0	0	0	0	0	0	0	0	0	0	0	0	0	0	0	0	0	0	0	0	0	0	0	0	0	0	0	0	0	0	0	0	0
uncultured_soil_bacterium	0	0	0	0	0	0	0	0	0	0	0	0	0	0	0	0	4.13907e-05	0	0	0	0	0	0	2.75938e-05	0	0	2.75938e-05	0	0	0	0	0	0	0	0	0	0	0	0	0	0	0	0	0	0	0	0	0	0
metagenome	0	0	0	0	0	0	0	0	0	0	0	0	0	0	0	0	0	0	0	0	0	0	0	0	0	0	0	0	0	0	0	0	0	0	0	0	0	0	0	0	0	0	0	0	0	0	0	0	0
uncultured_Ktedonobacter_sp.	0	0	0	0	0	0	0	0	0	0	0	0	0	0	0	0	0	0	0	0	0	0	0	0	0	0	0	0	0	0	0	0	0	0	0	0	0	0	0	0	0	0	0	0	0	0	0	0	0
Faucicola_mancuniensis	0	0	0	0	0	0	0	0	0	0	0	0	0	0	0	0	0	0	0	0	0	0	0	0	0	0	0	0	0	0	0	0	0	0	0	4.13907e-05	0	0	1.37969e-05	0	1.37969e-05	0	0	0	0	0	0	0	0
Serratia_plymuthica	0	0	0	0	0	0	0	0	0	0	0	0	0	0	0	0	0	0	0	0	0	0	0	0	0	0	0	0	0	0	0	0	0	0	0	0	0	0	0	0	0	0	0	0	0	0	0	0	0
metagenome	0	0	0	0	0	0	0	0	0	0	0	0	0	0	0	0	0	0	0	0	0	0	0	0	0	0	0	0	0	0	0	0	0	0	0	0	0	0	0	0	0	0	0	0	0	0	0	0	0
metagenome	0	0	0	0	0	0	0	0	0	0	0	0	0	0	0	0	0	0	0	0	0	0	0	0	0	0	0	0	0	0	0	0	0	0	0	0	0	0	0	0	0	0	0	0	0	0	0	0	0
Deinococcus_misasensis	0	0	0	0	0	0	0	0	0	0	1.37969e-05	0	0	4.13907e-05	0	0	4.13907e-05	0	0	0	0	0	0	0	0	0	0	0	0	0	0	0	0	0	0	0	0	0	0	0	0	0	0	0	0	0	0	0	0
Paenibacillus_pectinilyticus	0	0	0	0	0	0	0	0	0	0	0	0	0	0	0	0	0	0	0	0	0	0	0	0	0	0	0	0	0	0	0	0	0	0	0	0	0	0	0	0	0	0	0	0	0	0	0	0	0
bacterium_RA2114	0	0	0	0	0	0	0	0	0	0	0	0	0	0	0	4.13907e-05	0	0	0	0	0	0	0	0	0	0	0	0	0	0	0	0	0	0	0	0	0	0	0	0	0	0	0	0	0	0	0	0	0
human_gut_metagenome	0	0	0	0	0	0	0	2.75938e-05	0	0	0	0	0	0	0	2.75938e-05	0	0	0	0	0	0	0	0	0	0	0	0	0	0	0	2.75938e-05	0	0	0	0	0	0	0	0	0	0	0	0	0	0	0	0	0
uncultured_Actinomycetales_bacterium	0	0	0	0	0	0	0	0	0	0	0	0	0	0	0	0	0	0	0	0	0	0	0	0	0	0	0	0	0	0	0	0	0	0	0	0	0	0	0	0	0	0	0	0	0	0	0	0	0
gut_metagenome	0	4.13907e-05	0	0	0	0	0	0	0	0	0	0	0	4.13907e-05	0	0	0	0	0	0	0	0	0	0	0	0	1.37969e-05	0	0	0	0	0	0	0	0	0	0	0	0	0	0	0	0	0	0	0	0	0	0
uncultured_soil_bacterium	0	0	0	0	0	0	0	0	0	0	0	0	0	0	0	0	0	0	0	0	0	0	0	0	0	0	0	0	0	0	0	0	0	0	0	0	0	0	0	0	0	0	0	0	0	0	0	0	0
uncultured_soil_bacterium	0	0	0	0	0	0	0	0	0	0	0	0	0	0	0	0	0	0	0	0	0	0	0	0	0	0	0	0	0	0	0	0	0	0	0	0	0	0	0	0	0	0	0	0	0	0	0	0	0
metagenome	0	0	0	0	0	0	0	0	0	0	0	0	0	0	0	0	0	0	0	0	0	0	0	0	0	0	0	0	0	0	0	0	0	0	0	0	0	0	0	0	0	0	0	0	0	0	0	0	0
bacterium_MI-37	0	0	0	0	0	0	0	0	0	0	0	0	0	0	0	0	0	0	0	0	0	0	0	0	0	0	0	0	0	0	0	0	0	0	0	0	0	0	0	0	0	0	0	0	0	0	0	0	0
uncultured_soil_bacterium	0	0	0	0	0	0	0	0	0	0	0	0	0	0	0	0	0	0	0	0	0	0	0	0	0	0	0	0	0	0	0	0	0	0	0	0	0	0	0	0	0	0	0	0	0	0	0	0	0
uncultured_rumen_bacterium	0	0	0	0	0	0	0	0	0	0	0	0	0	0	0	0	0	0	0	0	0	0	0	0	0	0	0	0	0	0	0	0	0	0	0	0	0	0	0	0	0	0	0	0	0	0	0	0	0
Prevotella_enoeca	0	0	0	0	0	0	0	0	0	0	0	0	0	0	0	0	0	0	0	0	0	0	0	0	0	0	0	0	0	1.37969e-05	0	0	0	0	0	2.75938e-05	0	0	0	4.13907e-05	0	0	0	0	0	0	0	0	0
Treponema_sp._9_A_D01	0	0	0	0	0	0	0	0	0	0	0	0	0	0	0	0	0	0	0	0	0	0	0	0	0	0	0	0	0	0	0	0	0	0	0	0	0	0	0	0	0	0	0	0	0	0	4.13907e-05	0	0
unidentified	0	0	0	1.37969e-05	1.37969e-05	0	2.75938e-05	0	0	4.13907e-05	0	1.37969e-05	0	0	0	0	0	4.13907e-05	0	0	0	0	0	0	4.13907e-05	0	0	0	0	0	0	0	0	0	0	0	0	0	0	1.37969e-05	0	0	0	0	0	0	0	0	0
metagenome	0	0	0	0	0	0	0	0	0	0	0	0	0	0	0	0	0	0	0	0	0	0	0	0	0	0	0	0	0	0	0	0	0	0	0	0	0	0	0	0	0	0	0	0	0	0	0	0	0
bacterium_enrichment_culture_clone_B126	0	0	0	0	0	0	0	0	0	0	0	0	0	0	0	0	0	0	0	0	0	0	0	0	0	0	0	0	0	0	0	0	0	0	0	0	0	0	0	0	0	0	0	0	0	0	0	0	0
uncultured_Gemmatimonadetes_bacterium	0	0	0	0	0	0	0	0	0	0	0	0	0	0	0	0	2.75938e-05	0	0	0	0	0	0	4.13907e-05	0	0	1.37969e-05	0	0	0	0	0	0	0	0	0	0	0	0	0	0	0	0	0	0	0	0	0	0
uncultured_sludge_bacterium_A31	0	0	0	0	0	0	0	0	0	0	0	0	0	0	0	0	0	0	0	0	0	0	0	0	0	0	0	0	0	0	0	0	0	0	0	0	0	0	0	0	0	0	0	0	0	0	0	0	0
uncultured_soil_bacterium	0	0	0	0	0	0	0	0	0	0	0	0	0	0	0	0	1.37969e-05	0	0	0	0	0	0	0	0	0	0	0	0	0	0	0	0	0	0	0	0	0	0	0	0	0	0	0	0	0	0	0	0
Desulfovibrio_simplex	0	0	0	0	0	0	1.37969e-05	0	0	0	0	0	0	0	4.13907e-05	0	0	0	0	0	0	0	0	0	0	0	0	0	0	0	0	0	0	0	0	0	0	0	0	0	0	0	0	0	0	2.75938e-05	0	2.75938e-05	0
wastewater_metagenome	0	0	0	0	0	0	0	0	0	0	0	0	0	0	0	0	0	0	0	0	0	0	0	0	0	0	0	0	0	0	0	0	0	0	0	0	0	0	0	0	0	0	0	0	0	0	0	0	0
uncultured_Chloroflexi_bacterium	0	0	0	0	0	0	0	0	0	0	0	0	0	0	0	0	0	0	0	0	0	0	0	0	0	0	0	0	0	0	0	0	0	0	0	0	0	0	0	0	0	0	0	0	0	0	0	0	0
uncultured_Rhodocyclaceae_bacterium	0	0	0	0	0	0	0	0	0	0	0	0	0	0	0	0	0	0	0	0	0	0	0	0	0	0	0	0	0	0	0	0	0	0	0	0	0	0	0	0	0	0	0	0	0	0	0	0	0
metagenome	0	0	0	0	0	0	0	0	0	0	0	0	0	0	0	0	0	0	0	0	0	0	0	0	0	0	0	0	0	0	0	0	0	0	0	0	0	0	0	0	0	0	0	0	0	0	0	0	0
Brochothrix_thermosphacta	0	0	0	0	0	0	0	0	0	0	0	0	0	0	0	0	0	0	0	0	0	0	0	0	4.13907e-05	0	0	0	0	0	0	0	0	0	0	0	0	0	0	0	0	0	0	0	0	0	0	0	0
uncultured_alpha_proteobacterium	0	0	0	0	0	0	0	0	0	0	0	0	0	0	0	0	0	0	0	0	0	0	0	0	0	0	0	0	0	0	0	0	0	0	0	0	0	0	0	0	0	0	0	0	0	0	0	0	0
Solitalea_koreensis	0	0	0	0	0	0	0	0	0	0	0	0	0	0	0	0	0	0	0	0	0	0	0	0	0	0	0	0	0	0	0	0	0	0	0	0	0	0	0	0	0	0	0	0	0	0	0	0	0
uncultured_Polyangiaceae_bacterium	0	0	0	0	0	0	0	0	0	0	0	0	0	0	0	0	0	0	0	0	0	0	0	0	0	0	0	0	0	0	0	0	0	0	0	0	0	0	0	0	0	0	0	0	0	0	0	0	0
metagenome	0	0	0	0	0	0	0	0	0	0	0	0	0	0	0	0	0	0	0	0	0	0	0	0	0	0	0	0	0	0	0	0	0	0	0	0	0	0	0	0	0	0	0	0	0	0	0	0	0
gut_metagenome	0	0	0	0	0	0	0	0	1.37969e-05	0	0	4.13907e-05	0	0	4.13907e-05	0	0	0	0	0	0	2.75938e-05	0	0	0	0	0	0	0	0	0	0	0	0	0	0	0	0	0	0	0	0	0	0	0	0	0	0	0
Phocaeicola_abscessus_CCUG_55929	0	0	0	0	2.75938e-05	0	0	0	0	0	0	0	0	0	0	0	0	0	0	0	0	0	0	0	0	0	0	0	0	4.13907e-05	0	0	0	0	0	0	0	0	0	0	0	0	0	0	0	0	0	0	0
metagenome	0	0	0	0	0	0	0	0	0	0	0	0	0	0	0	0	0	0	0	0	0	0	0	0	0	0	0	0	0	0	0	0	0	0	0	0	0	0	0	0	0	0	0	0	0	0	0	0	0
Mycoplasma_hominis	0	0	0	0	0	0	0	0	0	0	0	0	0	0	0	0	0	0	0	0	0	0	0	0	0	0	0	0	0	0	0	0	0	0	0	2.75938e-05	0	1.37969e-05	0	0	0	0	0	0	0	0	0	0	0
uncultured_Solibacteraceae_bacterium	0	0	0	0	0	0	0	0	0	0	0	0	0	0	0	0	0	0	0	0	0	0	0	0	0	0	0	0	0	0	0	0	0	0	0	0	0	0	0	0	0	0	0	0	0	0	0	0	0
uncultured_rumen_bacterium	0	0	0	0	0	0	0	0	0	0	0	0	0	0	4.13907e-05	0	0	0	0	0	0	0	0	0	0	0	0	0	0	0	0	0	0	0	0	0	0	0	0	0	0	0	0	0	0	0	0	0	0
uncultured_Planctomyces_sp.	0	0	0	0	0	0	0	0	0	0	0	0	0	0	0	0	0	0	0	0	0	0	0	0	0	0	0	0	0	0	0	0	0	0	0	0	0	0	0	0	0	0	0	0	0	0	0	0	0
uncultured_Amaricoccus_sp.	0	0	0	0	0	0	1.37969e-05	0	0	0	0	0	0	0	1.37969e-05	0	0	0	0	0	0	0	0	0	0	0	0	0	0	0	0	0	0	0	0	0	0	0	0	0	0	1.37969e-05	0	0	0	0	0	0	0
uncultured_Acidobacteria_bacterium	0	0	0	0	0	0	0	0	0	0	0	0	0	0	0	0	0	0	0	0	0	0	0	0	0	0	0	0	0	0	0	0	0	0	0	0	0	0	0	0	0	0	0	0	0	0	0	0	0
uncultured_delta_proteobacterium	0	2.75938e-05	0	0	0	0	0	4.13907e-05	0	0	0	0	0	1.37969e-05	0	0	0	0	0	0	0	0	0	0	0	0	0	0	0	0	0	0	0	0	0	0	0	0	0	0	0	0	0	0	0	0	0	0	0
uncultured_Solirubrobacter_sp.	0	0	0	0	0	0	0	0	0	0	0	0	0	0	0	0	0	0	0	0	0	0	0	0	0	0	0	0	0	0	0	0	0	0	0	0	0	0	0	0	0	0	0	0	0	0	0	0	0
Brachybacterium_paraconglomeratum	0	4.13907e-05	0	0	0	0	0	0	0	0	0	0	0	0	0	0	0	0	0	0	0	0	0	0	0	0	1.37969e-05	0	0	0	0	0	0	0	0	0	0	0	0	0	0	0	0	0	0	0	0	0	0
candidate_division_SR1_bacterium_taxon_345	0	0	0	0	0	0	0	0	0	0	0	0	0	0	0	0	0	0	0	0	0	0	0	0	0	0	0	0	0	0	0	0	0	0	0	0	0	0	0	0	0	0	0	0	0	0	0	0	0
uncultured_Kroppenstedtia_sp.	0	0	0	0	0	0	0	0	0	0	0	2.75938e-05	0	0	4.13907e-05	0	0	0	0	0	0	0	0	0	0	0	0	0	0	0	0	0	0	0	0	0	0	0	0	0	0	0	0	0	0	0	0	0	0
uncultured_Desulfuromonadales_bacterium	0	0	0	0	0	0	0	0	0	0	0	0	0	0	0	0	0	0	0	0	0	0	0	0	0	0	0	0	0	0	0	0	0	0	0	0	0	0	0	0	0	0	0	0	0	0	0	0	0
uncultured_deep-sea_bacterium	0	0	0	0	0	0	0	0	0	0	0	0	0	0	0	0	0	0	0	0	0	0	0	0	0	0	0	0	0	0	0	0	0	0	0	0	0	0	0	0	0	0	0	0	0	0	0	0	0
Desulfobulbus_sp._Dsb1	0	0	0	0	0	0	0	0	0	0	0	0	0	0	0	0	0	0	0	0	0	0	0	0	0	0	0	0	0	0	0	0	0	0	0	0	0	4.13907e-05	0	0	0	0	0	0	0	0	0	0	0
bacterium_ASC802	2.75938e-05	0	0	0	0	0	0	0	0	0	0	0	0	0	0	0	0	0	0	0	0	0	0	0	0	4.13907e-05	0	0	0	0	1.37969e-05	0	0	0	0	0	0	0	0	0	0	0	0	0	0	0	0	0	0
uncultured_soil_bacterium	0	0	0	0	0	0	0	0	0	0	0	0	0	0	0	0	0	0	0	0	0	0	0	0	0	0	0	0	0	0	0	0	0	0	0	0	0	0	0	0	0	0	0	0	0	0	0	0	0
metagenome	0	0	0	0	0	0	0	0	0	0	0	0	0	0	0	0	0	0	0	0	0	0	0	0	0	0	0	0	0	0	0	0	0	0	0	0	0	0	0	0	0	0	0	0	0	0	0	0	0
metagenome	0	0	0	0	0	0	0	0	0	0	0	0	0	0	0	0	0	0	0	0	0	0	0	0	0	0	0	0	0	0	0	0	0	0	0	0	0	0	0	0	0	0	0	0	0	0	0	0	0
Actinotignum_urinale_DSM_15805	0	0	0	0	0	0	0	0	0	0	0	0	0	0	0	0	0	0	0	0	0	0	0	0	0	0	0	0	0	0	0	0	0	0	0	0	0	0	0	0	0	0	0	0	0	0	0	1.37969e-05	0
Burkholderiales_bacterium_YL45	0	0	0	0	0	0	0	0	0	0	0	0	0	0	0	0	0	0	0	0	0	0	0	0	0	0	0	0	0	0	0	0	0	0	0	0	0	0	0	0	0	0	0	0	0	0	0	0	0
metagenome	0	0	0	0	0	0	0	0	0	0	0	0	0	0	0	0	0	0	0	0	0	0	0	0	0	0	0	0	0	0	0	0	0	0	0	0	0	0	0	0	0	0	0	0	0	0	0	0	0
uncultured_soil_bacterium	0	0	0	0	0	0	0	0	0	0	0	0	0	0	0	0	0	0	0	0	0	0	0	0	0	0	0	0	0	0	0	0	0	0	0	0	0	0	0	0	0	0	0	0	0	0	0	0	0
metagenome	0	0	0	0	0	0	0	0	0	0	0	0	0	0	0	0	0	0	0	0	0	0	0	0	0	0	0	0	0	0	0	0	0	0	0	0	0	0	0	0	0	0	0	0	0	0	0	0	0
Streptococcus_suis	0	0	0	0	0	0	0	0	0	0	0	0	0	0	0	0	0	0	0	0	0	0	0	0	0	0	0	0	0	0	0	0	0	0	0	0	0	0	0	0	0	1.37969e-05	0	0	1.37969e-05	0	4.13907e-05	0	0
Microbispora_rosea_subsp._rosea	0	0	0	0	0	0	0	0	0	0	0	0	0	0	0	0	0	0	0	0	0	0	0	0	0	0	0	0	0	0	0	0	0	0	0	0	0	0	0	0	0	0	0	0	0	0	0	0	0
Chlamydia_trachomatis	0	0	0	0	0	0	0	0	0	0	0	0	0	0	0	0	0	0	0	0	0	0	0	0	0	0	0	0	0	0	0	0	0	0	0	0	0	0	0	0	0	0	0	0	0	0	0	0	0
Treponema_sp._oral_taxon_246	0	0	0	0	0	0	2.75938e-05	0	0	0	0	0	0	0	0	0	0	0	0	0	0	0	0	0	0	0	0	0	0	0	0	0	0	0	0	0	0	0	0	0	0	0	0	0	0	0	0	0	0
Microvirgula_sp._L6	0	0	0	0	0	0	0	0	0	0	0	0	0	0	0	0	0	2.75938e-05	0	0	0	0	0	0	1.37969e-05	0	0	0	0	0	0	0	0	0	0	0	0	0	0	0	0	0	0	0	0	0	0	0	0
metagenome	0	0	0	0	0	0	0	0	0	0	0	0	0	0	0	0	0	0	0	0	0	0	0	0	0	0	0	0	0	0	0	0	0	0	0	0	0	0	0	0	0	0	0	0	0	0	0	0	0
metagenome	0	0	0	0	0	0	0	0	0	0	0	0	0	0	0	0	0	0	0	0	0	0	0	0	0	0	0	0	0	0	0	0	0	0	2.75938e-05	0	0	0	0	0	0	0	0	0	0	0	0	0	0
uncultured_Gemmata_sp.	0	0	0	0	0	0	0	0	0	0	0	0	0	0	0	0	0	0	0	0	0	0	0	0	0	0	0	0	0	0	0	0	0	0	0	0	0	0	0	0	0	0	0	0	0	0	0	0	0
metagenome	0	0	0	0	0	0	0	0	0	0	0	0	0	0	0	0	0	0	0	0	0	0	0	0	0	0	0	0	0	0	0	0	0	0	0	0	0	0	0	0	0	0	0	0	0	0	0	0	0
uncultured_Pasteuria_sp.	0	0	0	0	0	0	0	0	0	0	0	0	0	0	0	0	0	0	0	0	0	0	0	0	0	0	0	0	0	0	0	0	0	0	0	0	0	0	0	0	0	0	0	0	0	0	0	0	0
Flavobacterium_ceti	0	0	0	0	0	0	0	0	0	2.75938e-05	0	0	0	0	0	0	0	0	0	0	0	0	0	0	0	0	0	0	0	0	0	0	0	0	0	0	0	0	0	0	0	0	0	0	0	0	0	0	0
metagenome	0	0	0	0	0	0	0	0	0	0	0	0	2.75938e-05	0	2.75938e-05	0	0	0	0	0	0	0	0	0	0	0	0	0	0	0	0	0	0	0	0	0	0	0	0	0	1.37969e-05	0	0	0	0	0	0	0	0
uncultured_soil_bacterium	0	0	0	0	0	0	0	0	0	0	0	0	0	0	0	0	0	0	0	0	0	0	0	0	0	0	0	0	0	0	0	0	0	0	0	0	0	0	0	0	0	0	0	0	0	0	0	0	0
Bacteroides_sp._Marseille-P3166	0	0	0	0	0	0	0	0	0	0	0	0	0	0	0	0	0	0	0	0	0	0	0	0	0	0	0	0	0	0	0	0	0	0	0	0	0	0	0	0	0	0	0	0	0	0	0	0	0
metagenome	0	0	0	0	0	0	0	0	0	0	0	0	0	0	0	0	0	0	0	0	0	0	0	0	0	0	0	0	0	0	0	0	0	0	0	0	0	0	0	0	0	0	0	0	0	0	0	0	0
uncultured_actinobacterium	0	0	0	0	0	0	0	0	0	0	0	0	0	0	0	0	0	0	0	0	0	0	0	0	0	0	0	0	0	0	0	0	0	0	0	0	0	0	0	0	0	0	0	0	0	0	0	0	0
uncultured_alpha_proteobacterium	0	0	0	0	0	0	0	0	0	0	0	0	0	0	0	0	0	0	0	0	0	0	0	0	0	0	0	0	0	0	0	0	0	0	0	0	0	0	0	0	0	0	0	0	0	0	0	0	0
Coriobacteriaceae_bacterium_68-1-3	0	0	0	0	0	0	0	0	0	0	0	0	0	0	0	0	0	0	0	0	0	0	0	0	0	0	0	0	0	0	0	0	0	0	0	0	0	0	0	0	0	0	0	0	0	0	0	0	0
uncultured_Candidatus_Saccharibacteria_bacterium	0	0	0	0	0	0	0	0	0	0	0	0	0	0	0	0	0	0	0	0	0	0	0	0	0	0	0	0	0	0	0	0	0	0	0	0	0	0	0	0	0	0	0	0	0	2.75938e-05	0	0	0
Atopobium_deltae	0	0	0	0	0	0	0	0	0	0	0	0	0	0	0	0	0	0	0	0	0	0	0	0	0	0	0	0	0	0	0	0	0	0	0	0	0	0	0	0	0	0	0	0	0	0	1.37969e-05	0	0
metagenome	0	0	0	0	0	0	0	0	0	0	0	0	0	0	0	0	0	0	0	0	0	0	0	0	0	0	0	0	0	0	0	0	0	0	0	0	0	0	0	0	0	0	0	0	0	0	0	0	0
metagenome	0	0	0	0	0	0	0	0	0	0	0	0	0	0	0	0	0	0	0	0	0	0	0	0	0	0	0	0	0	0	0	0	0	0	0	0	0	0	0	0	0	0	0	0	0	0	0	0	0
Sphingobacterium_faecium	0	0	0	0	0	0	0	0	0	0	0	0	0	0	0	0	0	0	1.37969e-05	0	0	0	0	0	0	0	0	0	0	0	0	0	0	0	0	0	0	0	0	0	0	0	0	0	0	2.75938e-05	0	0	0
uncultured_Bacteroidetes_bacterium	0	0	0	0	0	0	0	0	0	0	0	0	0	0	0	0	0	0	0	0	0	0	0	0	0	0	0	0	0	0	0	0	0	0	0	0	0	0	0	0	0	0	0	0	0	0	0	0	0
Paraburkholderia_tropica	2.75938e-05	0	0	0	0	0	0	1.37969e-05	0	0	0	0	0	0	0	0	0	0	0	0	0	0	0	0	0	0	0	0	0	0	0	0	0	0	0	0	0	0	0	0	0	0	0	0	0	0	0	0	0
uncultured_Actinomyces_sp.	0	0	0	0	0	0	0	0	0	0	0	1.37969e-05	0	0	0	0	0	0	0	0	0	0	0	0	0	0	0	0	0	0	0	0	0	0	0	1.37969e-05	0	0	0	0	0	0	0	0	0	0	0	0	0
uncultured_Nitrospinaceae_bacterium	0	0	0	0	0	0	0	0	0	0	0	0	0	0	0	0	0	0	0	0	0	0	0	0	0	0	0	0	0	0	0	0	0	0	0	0	0	0	0	0	0	0	0	0	0	0	0	0	0
uncultured_Sphingobacteriales_bacterium	0	0	0	0	0	0	0	0	0	0	0	0	0	0	2.75938e-05	0	0	0	0	0	0	0	0	0	0	0	0	0	0	0	0	0	0	0	0	0	0	0	0	0	0	0	0	0	0	0	0	0	0
Nocardia_sp.	0	0	0	0	0	0	0	0	0	0	0	0	0	0	0	0	0	0	0	0	0	0	0	0	0	0	0	0	0	0	0	0	0	0	0	0	0	0	0	0	0	0	0	0	0	0	0	0	0
Lactobacillus_hilgardii	0	0	0	0	0	0	0	0	0	0	0	0	0	0	0	0	0	0	0	0	0	0	0	0	0	0	0	0	0	0	0	0	0	0	0	0	0	0	0	0	0	0	0	0	0	0	0	0	0
Treponema_refringens	0	0	0	0	0	0	0	0	0	0	0	0	0	0	0	0	0	0	0	0	0	0	0	0	0	0	0	0	0	0	0	0	0	0	0	0	0	0	0	0	0	2.75938e-05	0	0	0	0	0	0	0
uncultured_prokaryote	0	0	0	0	0	0	0	0	0	0	0	0	0	0	0	0	0	0	0	0	0	0	0	0	0	0	0	0	0	0	0	0	0	0	0	0	0	0	0	0	0	0	0	0	0	0	0	0	0
Shewanella_algae	0	0	0	0	0	0	0	0	0	0	0	0	0	0	0	0	0	0	0	0	0	0	0	0	0	0	0	0	0	0	0	0	0	0	0	0	0	0	0	0	0	0	0	0	0	0	0	0	0
uncultured_Pelobacter_sp.	0	0	0	0	0	0	0	0	0	0	0	0	0	0	0	0	0	0	0	0	0	0	0	0	0	0	0	0	0	0	0	0	0	0	0	0	0	0	0	0	0	0	0	0	0	0	0	0	0
uncultured_Chloroflexi_bacterium	0	0	0	0	0	0	0	0	0	0	0	0	0	0	0	0	0	0	0	0	0	0	0	0	0	0	0	0	0	0	0	0	0	0	0	0	0	0	0	0	0	0	0	0	0	0	0	0	0
Lachnospiraceae_bacterium_615	0	0	0	0	0	0	2.75938e-05	0	0	0	0	0	0	0	0	0	0	0	0	0	0	0	0	0	0	0	0	0	0	0	0	0	0	0	0	0	0	0	0	0	0	0	0	0	0	0	0	0	0
Veillonellaceae_bacterium_DNF00626	0	0	0	0	0	0	0	0	0	0	0	0	0	0	0	0	0	0	0	0	0	0	0	0	0	0	0	0	0	0	0	0	0	0	0	0	0	0	0	0	0	0	0	0	0	0	2.75938e-05	0	0
uncultured_Rhodospirillales_bacterium	0	0	0	0	0	0	0	0	0	0	0	0	0	0	0	0	0	0	0	0	0	0	0	0	0	0	0	0	0	0	0	0	0	0	0	0	0	0	0	0	0	0	0	0	0	0	0	0	0
gut_metagenome	0	0	0	0	0	0	0	0	2.75938e-05	0	0	0	0	0	0	0	0	0	0	0	0	1.37969e-05	0	0	0	0	0	0	0	0	0	0	0	0	0	0	0	0	0	0	0	0	0	0	0	0	0	0	0
candidate_division_Zixibacteria_bacterium_RBG-1	0	0	0	0	0	0	0	0	0	0	0	0	0	0	0	0	0	0	0	0	0	0	0	0	0	0	0	0	0	0	0	0	0	0	0	0	0	0	0	0	0	0	0	0	0	0	0	0	0
uncultured_delta_proteobacterium	0	0	0	0	0	0	0	0	0	0	0	0	0	0	0	0	0	0	0	0	0	0	0	0	0	0	0	0	0	0	0	0	0	0	0	0	0	0	0	0	0	0	0	0	0	0	0	0	0
Leuconostoc_lactis	0	0	0	0	0	0	0	0	0	2.75938e-05	0	0	1.37969e-05	0	0	0	0	0	0	0	0	0	2.75938e-05	0	0	0	0	0	0	0	2.75938e-05	0	0	0	0	0	0	0	0	0	0	0	0	0	0	0	0	0	0
uncultured_prokaryote	0	0	2.75938e-05	0	2.75938e-05	0	0	0	2.75938e-05	0	0	0	0	0	1.37969e-05	0	0	0	1.37969e-05	0	0	0	0	0	0	0	0	0	0	0	0	0	0	0	0	0	0	0	0	0	0	0	0	0	0	0	0	0	0
uncultured_prokaryote	0	0	0	0	0	0	0	0	0	0	0	0	0	0	2.75938e-05	0	0	0	0	0	0	0	0	0	0	0	0	0	0	0	0	0	0	0	0	0	0	0	0	0	0	0	0	0	0	0	0	0	0
Bacteroides_massiliensis_dnLKV3	0	0	0	2.75938e-05	0	0	1.37969e-05	0	0	0	0	0	0	0	0	0	0	0	0	0	0	0	0	0	0	0	0	0	0	0	0	0	0	0	0	0	0	0	0	0	0	0	0	0	0	0	0	0	0
uncultured_Oxalobacteraceae_bacterium	0	0	0	0	0	0	0	0	0	0	0	0	0	0	0	0	0	0	0	0	0	0	0	0	0	0	0	0	0	0	0	0	0	0	0	0	0	0	0	0	0	0	0	0	0	0	0	0	0
metagenome	0	0	0	0	0	0	0	0	0	0	0	0	0	0	0	0	0	0	0	0	0	0	0	0	0	0	0	0	0	0	0	0	0	0	0	0	0	0	0	0	0	0	0	0	0	0	0	0	0
Macrococcus_caseolyticus	0	0	0	0	0	0	0	0	0	0	0	0	0	0	0	0	0	0	0	0	0	0	0	0	0	0	0	0	0	0	0	0	0	0	0	0	0	0	0	0	0	0	0	0	0	0	0	0	0
Nocardioides_dilutus	0	0	0	0	0	0	0	0	0	0	0	0	0	0	0	0	0	0	0	0	0	0	0	0	0	0	0	0	0	0	0	0	0	0	0	0	0	0	0	0	0	0	0	0	0	0	0	0	0
unidentified	0	1.37969e-05	0	0	0	0	0	2.75938e-05	2.75938e-05	0	0	0	0	0	0	0	0	0	0	0	2.75938e-05	0	0	0	0	0	0	0	0	0	0	0	0	0	0	0	0	0	0	0	0	0	0	0	0	0	0	0	0
uncultured_Bacteroidales_bacterium	0	0	0	0	0	0	2.75938e-05	0	0	0	0	0	0	0	0	0	0	0	0	0	0	0	0	0	0	0	0	0	0	0	0	0	0	0	0	0	0	0	0	0	0	0	0	0	0	0	0	0	0
Helicobacter_pylori	0	0	0	0	0	0	0	0	0	0	0	0	0	0	0	0	0	0	0	0	0	0	0	0	0	0	0	0	0	0	0	0	0	0	0	0	0	0	0	0	0	0	0	0	0	1.37969e-05	0	0	0
Leptotrichia_sp._oral_clone_EI013	0	0	0	0	0	0	0	0	0	0	0	0	0	0	0	0	0	0	0	0	0	0	0	0	0	0	0	0	0	0	0	0	0	0	0	0	0	0	0	0	0	0	0	0	0	0	0	0	0
Peptoniphilus_sp._KHD5	0	0	0	0	0	0	0	0	0	0	0	0	0	0	0	0	0	0	0	0	0	0	0	0	0	0	0	0	0	0	0	0	0	0	0	0	0	0	0	0	0	0	0	0	0	0	0	0	2.75938e-05
unidentified	1.37969e-05	0	0	0	0	0	0	0	0	0	0	0	0	0	0	0	0	0	0	0	0	0	0	0	0	0	0	0	0	0	0	0	0	0	0	0	0	0	0	0	0	0	0	0	0	0	0	0	0
uncultured_soil_bacterium	0	0	0	0	0	0	0	0	0	0	0	0	0	0	0	0	0	0	0	0	0	0	0	0	0	0	0	0	0	0	0	0	0	0	0	0	0	0	0	0	0	0	0	0	0	0	0	0	0
metagenome	0	0	0	0	0	0	0	0	0	0	0	0	0	0	0	0	0	0	0	0	0	0	0	0	0	0	0	0	0	0	0	0	0	0	0	0	0	0	0	0	0	0	0	0	0	0	0	0	0
Tissierella_praeacuta	0	0	0	0	0	0	0	0	0	0	0	0	0	0	1.37969e-05	0	0	0	0	0	0	0	0	0	0	0	0	0	0	0	0	0	0	0	0	0	0	0	0	0	0	0	0	0	0	0	0	0	0
uncultured_marine_microorganism	0	0	0	0	2.75938e-05	0	0	0	0	0	0	0	0	0	0	0	0	0	0	0	0	0	0	1.37969e-05	0	0	0	0	0	0	0	0	0	0	0	0	0	0	0	0	0	0	0	0	0	0	0	0	0
uncultured_gamma_proteobacterium	0	0	0	0	0	0	0	0	0	0	0	0	0	0	0	0	0	0	0	0	0	0	0	0	0	0	0	0	0	0	0	0	0	0	0	0	0	0	0	0	0	0	0	0	0	0	0	0	0
Eubacterium_saphenum_ATCC_49989	0	0	2.75938e-05	0	0	0	0	0	0	0	0	0	0	0	0	0	0	0	0	0	0	0	0	0	0	0	0	0	0	1.37969e-05	0	0	2.75938e-05	0	0	2.75938e-05	0	0	1.37969e-05	0	0	0	0	0	0	0	0	0	0
uncultured_Thermoanaerobacteraceae_bacterium	0	0	0	0	0	0	0	0	0	0	1.37969e-05	0	0	0	0	0	0	0	1.37969e-05	0	0	0	0	0	0	0	0	0	0	0	0	0	0	0	0	0	0	0	0	0	0	0	0	0	0	0	0	0	0
alpha_proteobacterium_Gsoil_1161	0	0	0	0	0	0	0	0	0	0	2.75938e-05	0	0	0	0	0	0	0	0	0	0	0	0	0	0	0	0	0	0	0	0	0	0	0	0	0	0	0	0	0	0	0	0	0	0	0	0	0	0
uncultivated_soil_bacterium_clone_S027	0	0	0	0	0	0	0	0	0	1.37969e-05	0	0	0	0	0	0	0	0	0	0	0	0	0	0	0	0	0	0	0	0	0	0	0	0	0	0	0	0	0	0	0	0	0	0	0	0	0	0	0
uncultured_Alcaligenaceae_bacterium	0	0	0	0	0	0	1.37969e-05	0	0	0	0	0	0	0	1.37969e-05	0	0	0	0	0	0	0	0	0	0	0	0	0	0	0	0	0	0	0	0	0	0	0	0	0	0	0	0	0	0	0	0	0	0
uncultured_Micromonospora_sp.	0	0	0	0	0	0	0	0	0	0	0	0	0	0	0	0	0	0	0	0	0	0	0	0	0	0	0	0	0	0	0	0	0	0	0	0	0	0	0	0	0	0	0	0	0	0	0	0	0
uncultured_Ktedobacteria_bacterium	0	0	0	0	0	0	0	0	0	0	0	0	0	0	0	1.37969e-05	0	0	0	0	0	0	0	0	0	0	0	0	0	0	0	0	0	0	0	0	0	0	0	0	0	0	0	0	0	0	0	0	0
Mycoplasma_salivarium_ATCC_23064	0	0	0	0	0	0	0	0	0	0	0	0	0	0	0	0	0	0	0	0	0	0	0	1.37969e-05	0	0	0	0	0	0	0	0	0	0	0	0	0	0	0	0	0	0	0	0	0	0	0	0	0
planctomycete_A-2	0	0	0	0	0	0	0	0	0	0	0	0	0	0	0	0	0	0	0	0	0	0	0	0	0	0	0	0	0	0	0	0	0	0	0	0	0	0	0	0	0	0	0	0	0	0	0	0	0
uncultured_soil_bacterium	0	0	0	0	0	0	0	0	0	0	0	0	0	0	0	0	0	0	0	0	0	0	0	0	0	0	0	0	0	0	0	0	0	0	0	0	0	0	0	0	0	0	0	0	0	0	0	0	0
metagenome	0	0	0	0	0	0	0	0	0	0	0	0	0	0	0	0	0	0	0	0	0	0	0	0	0	0	0	0	0	0	0	0	0	0	0	0	0	0	0	0	0	0	0	0	0	0	0	0	0
Gracilibacteria_bacterium_oral_taxon_872	0	0	0	0	0	0	0	0	0	0	0	0	0	0	0	0	0	0	0	0	0	0	0	0	0	0	0	0	0	0	0	0	0	0	0	0	0	0	0	0	0	1.37969e-05	0	0	0	0	0	0	0
metagenome	0	0	0	0	0	0	0	0	0	0	0	0	0	0	0	0	0	0	0	0	0	0	0	0	0	0	0	0	0	0	0	0	0	0	0	0	0	0	0	0	0	0	0	0	0	0	0	0	0
uncultured_Acidobacteria_bacterium	0	0	0	0	0	0	0	0	0	0	0	0	1.37969e-05	0	0	0	0	0	0	0	0	0	0	0	0	0	0	0	0	0	0	0	0	0	0	0	0	0	0	0	0	0	0	0	0	0	0	0	0
metagenome	0	0	0	0	0	0	0	0	0	0	0	0	0	0	0	0	0	0	0	0	0	0	0	0	0	0	0	0	0	0	0	0	0	0	0	0	0	0	0	0	0	0	0	0	0	0	0	0	0
Atopobium_vaginae	0	0	0	0	0	0	0	0	0	0	0	0	0	0	0	0	0	0	0	0	0	0	0	0	0	0	0	0	0	0	0	0	0	0	0	0	0	0	0	0	0	0	0	0	0	0	0	0	0
metagenome	0	0	0	0	0	0	0	0	0	0	0	0	0	0	0	0	0	0	0	0	0	0	0	0	0	0	0	0	0	0	0	0	0	0	0	0	0	0	0	0	0	0	0	0	0	0	0	0	0
uncultured_soil_bacterium	0	0	0	0	0	0	0	0	0	0	0	0	0	0	0	0	0	0	0	0	0	0	0	0	0	0	0	0	0	0	0	0	0	0	0	0	0	0	0	0	0	0	0	0	0	0	0	0	0
soda_lake_metagenome	0	0	0	0	1.37969e-05	0	0	0	0	0	0	0	0	0	0	0	0	0	0	0	0	0	0	0	0	0	0	0	0	0	0	0	0	0	0	0	0	0	0	0	0	0	0	0	0	0	0	0	0
Catonella_sp._oral_clone_AH153	0	0	0	0	0	0	0	0	0	0	0	0	0	0	0	0	0	0	0	0	0	0	0	0	0	0	0	0	0	0	0	0	0	0	0	0	0	0	0	0	0	0	0	0	0	0	0	0	0
uncultured_Sphingobacteriia_bacterium	0	0	0	0	0	0	0	0	0	0	0	0	1.37969e-05	0	1.37969e-05	0	0	0	0	0	0	0	0	0	0	0	0	0	0	0	0	0	0	0	0	0	0	0	0	0	0	0	0	0	0	0	0	0	0
uncultured_Firmicutes_bacterium	0	0	0	0	0	0	0	0	0	0	0	0	0	0	0	0	0	0	0	0	0	0	0	0	0	0	0	0	0	0	0	0	0	0	0	0	0	0	0	0	0	0	0	0	0	0	0	0	0
uncultured_proteobacterium	0	0	0	0	0	0	0	0	0	0	0	0	0	0	0	0	0	0	0	0	0	0	0	0	0	0	0	0	0	0	0	0	0	0	0	0	0	0	0	0	0	0	0	0	0	0	0	0	0
Prevotella_sp._oral_clone_BS041	0	0	0	0	0	0	0	0	0	0	0	0	0	0	0	0	0	0	0	0	0	0	0	0	0	0	0	0	0	0	0	0	0	0	0	1.37969e-05	0	0	0	0	0	0	0	0	0	0	0	0	0
uncultured_Chloroflexi_bacterium	0	0	0	0	0	0	0	0	0	0	0	0	0	0	0	0	0	0	0	0	0	0	0	0	0	0	0	0	0	0	0	0	0	0	0	0	0	0	0	0	0	0	0	0	0	0	0	0	0
Acidobacteria_bacterium_CHC25	0	0	0	0	0	0	0	0	0	0	0	0	0	0	0	0	0	0	0	0	0	0	0	0	0	0	0	0	0	0	0	0	0	0	0	0	0	0	0	0	0	0	0	0	0	0	0	1.37969e-05	0
Eubacterium_sp._oral_clone_BB142	0	0	0	0	0	0	0	0	0	0	0	0	0	0	0	0	0	0	0	0	0	0	0	0	0	0	0	0	0	0	0	0	0	0	0	0	0	0	0	0	0	0	0	0	0	0	0	0	0
Prevotella_genomosp._P8_oral_clone_MB3_P13	0	0	0	0	0	0	0	0	0	0	0	0	0	0	0	0	0	0	0	0	0	0	0	0	0	0	0	0	0	1.37969e-05	1.37969e-05	0	0	0	0	0	0	0	0	0	0	0	0	0	0	0	0	0	0
Porphyromonas_cangingivalis	0	0	1.37969e-05	0	0	0	0	0	0	0	0	0	0	0	0	0	0	0	0	0	0	0	0	0	0	0	0	0	0	0	0	0	0	0	0	0	0	0	0	0	0	0	0	0	0	0	0	0	0
metagenome	0	0	0	0	0	0	0	0	0	0	0	0	0	0	0	0	0	0	0	0	0	0	0	0	0	0	0	0	0	0	0	0	0	0	0	0	0	0	0	0	0	0	0	0	0	0	0	0	0
uncultured_Dysgonomonas_sp.	0	0	0	0	0	0	1.37969e-05	0	0	0	0	0	0	0	1.37969e-05	0	0	0	0	0	0	0	0	0	0	0	0	0	0	0	0	0	0	0	0	0	0	0	0	0	0	0	0	0	0	0	0	0	0
uncultured_Thermomicrobia_bacterium	0	0	0	0	0	0	0	0	0	0	0	0	0	0	0	0	0	0	0	0	0	0	0	0	0	0	0	0	0	0	0	0	0	0	0	0	0	0	0	0	0	0	0	0	0	0	0	0	0
uncultured_Acidobacteriales_bacterium	0	0	0	0	0	0	0	0	0	0	0	0	0	0	0	0	0	0	0	0	0	0	0	0	0	0	0	0	0	0	0	0	0	0	0	0	0	0	0	0	0	0	0	0	0	0	0	0	0
Streptococcus_salivarius_subsp._salivarius	0	0	0	0	0	0	0	0	0	0	0	0	0	0	0	0	0	0	0	0	0	0	0	0	0	0	0	0	0	0	0	0	0	0	0	0	0	0	0	0	0	0	0	1.37969e-05	0	0	0	0	0
Prevotella_sp._oral_taxon_781	0	0	0	0	0	0	0	0	0	0	0	0	0	0	0	0	0	0	0	0	0	0	0	0	0	0	0	0	0	0	0	0	0	0	0	0	0	0	0	0	0	0	0	0	0	0	0	0	0
Sphingobacterium_multivorum	0	0	0	0	0	0	0	0	0	0	0	0	0	0	0	0	0	0	0	0	0	0	0	0	0	0	0	0	0	0	0	0	0	0	0	0	0	0	0	0	0	0	0	0	0	0	0	0	0
Arthrobacter_castelli_DSM_16402	0	1.37969e-05	0	0	0	0	0	0	0	0	0	0	0	0	0	0	0	0	0	0	0	0	0	0	0	0	0	0	0	0	0	0	0	0	0	0	0	0	0	0	0	0	0	0	0	0	0	0	0
Pasteurella_multocida	0	0	0	0	0	0	0	0	0	0	0	0	0	0	0	0	0	0	0	0	0	0	0	0	0	0	0	0	0	0	0	0	0	0	0	0	0	0	0	0	0	0	0	0	0	0	0	0	0
uncultured_Myxococcales_bacterium	0	0	0	0	0	0	0	0	0	0	0	0	0	0	0	0	0	0	0	0	0	0	0	0	0	0	0	0	0	0	0	0	0	0	0	0	0	0	0	0	0	0	0	0	0	0	0	0	0
uncultured_soil_bacterium	0	0	0	0	0	0	0	0	0	0	0	0	0	0	0	0	0	0	0	0	0	0	0	0	0	0	0	0	0	0	0	0	0	0	0	0	0	0	0	0	0	0	0	0	0	0	0	0	0
Myxococcales_bacterium_enrichment_culture_clone_11380	0	0	0	0	0	0	0	0	0	0	0	0	0	0	0	0	0	0	0	0	0	0	0	0	0	0	0	0	0	0	0	0	0	0	0	0	0	0	0	0	0	0	0	0	0	0	0	0	0
uncultured_Methylophaga_sp.	0	0	0	0	0	0	0	0	0	0	0	0	0	0	0	0	0	0	0	0	0	0	0	0	0	0	0	0	0	0	0	0	0	0	0	0	0	0	0	0	0	0	0	0	0	0	0	0	0
Corynebacterium_kroppenstedtii	0	0	0	0	0	0	0	0	0	0	0	0	0	0	0	0	0	0	0	0	0	0	0	0	0	0	0	0	0	0	0	0	0	0	0	0	0	0	0	0	0	0	0	0	0	0	0	0	0
uncultured_Clostridium_sp.	0	0	0	0	0	0	0	0	0	0	0	0	0	0	0	0	0	0	0	0	0	0	0	0	0	0	0	0	0	0	0	0	0	0	0	0	0	0	0	0	0	0	0	0	0	0	0	0	0
uncultured_soil_bacterium	0	0	0	0	0	0	0	0	0	0	0	0	0	0	0	0	0	0	0	0	0	0	0	0	0	0	0	0	0	0	0	0	0	0	0	0	0	0	0	0	0	0	0	0	0	0	0	0	0
Others	0.834934	0.781705	0.793322	0.826738	0.859409	0.748869	0.772213	0.789556	0.823827	0.776987	0.834782	0.80178	0.841487	0.778491	0.784865	0.737735	0.852621	0.848455	0.825428	0.804001	0.865301	0.826932	0.842646	0.803849	0.857023	0.83383	0.8242	0.820557	0.88503	0.841418	0.824862	0.820102	0.842853	0.878532	0.931981	0.878877	0.863355	0.860182	0.916887	0.704594	0.935389	0.901697	0.925924	0.922461	0.904774	0.872834	0.937045	0.837141	0.942398
SUM	1	1	1	1	1	1	1	1	1	1	1	1	1	1	1	1	1	1	1	1	1	1	1	1	1	1	1	1	1	1	1	1	1	1	1	1	1	1	1	1	1	1	1	1	1	1	1	1	1
[truncated: 25 more columns]
